# Supplementary material for: SARS-CoV-2 nsp15 preferentially degrades AU-rich dsRNA via its dsRNA nickase activity
Source: Nucleic Acids Res. 2024 Apr 18;52(9):5257–72. doi: 10.1093/nar/gkae290 (PMC11109939; doi:10.1093/nar/gkae290)
Supplement: gkae290_Supplemental_Files [file gkae290_supplemental_files.zip › Supplementary Tables.xlsx]

## Sheet: Table S1
Table S1. Plasmids and primers for protein expression.
Plasmids	Sequences of plasmids or primers for cloning (5' to 3')	Target protein sequences (mutation sites are shown in red)
nsp15WT-pET28a	TGGCGAATGGGACGCGCCCTGTAGCGGCGCATTAAGCGCGGCGGGTGTGGTGGTTACGCGCAGCGTGACCGCTACACTTGCCAGCGCCCTAGCGCCCGCTCCTTTCGCTTTCTTCCCTTCCTTTCTCGCCACGTTCGCCGGCTTTCCCCGTCAAGCTCTAAATCGGGGGCTCCCTTTAGGGTTCCGATTTAGTGCTTTACGGCACCTCGACCCCAAAAAACTTGATTAGGGTGATGGTTCACGTAGTGGGCCATCGCCCTGATAGACGGTTTTTCGCCCTTTGACGTTGGAGTCCACGTTCTTTAATAGTGGACTCTTGTTCCAAACTGGAACAACACTCAACCCTATCTCGGTCTATTCTTTTGATTTATAAGGGATTTTGCCGATTTCGGCCTATTG…	MGSSHHHHHHSSGSLENVAFNVVNKGHFDGQQGEVPVSIINNTVYTKVDGVDVELFENKTTLPVNVAFELWAKRNIKPVPEVKILNNLGVDIAANTVIWDYKRDAPAHISTIGVCSMTDIAKKPTETICAPLTVFFDGRVDGQVDLFRNARNGVLITEGSVKGLQPSVGPKQASLNGVTLIGEAVKTQFNYYKKVDGVVQQLPETYFTQSRNLQEFKPRSQMEIDFLELAMDEFIERYKLEGYAFEHIVYGDFSHSQLGGLHLLIGLAKRFKESPFELEDFIPMDSTVKNYFITDAQTGSSKCVCSVIDLLLDDFVEIIKSQDLSVVSKVVKVTIDYTEISFMLWCKDGHVETFYPKLQ
nsp15H234A-pET28a (modified from nsp15WT-pET28a)	fwd: TTTGAAGCGATCGTTTACGGCGATTTCAGCCATAG rev: AACGATCGCTTCAAACGCATAACCCTCCAGTTTGT	MGSSHHHHHHSSGSLENVAFNVVNKGHFDGQQGEVPVSIINNTVYTKVDGVDVELFENKTTLPVNVAFELWAKRNIKPVPEVKILNNLGVDIAANTVIWDYKRDAPAHISTIGVCSMTDIAKKPTETICAPLTVFFDGRVDGQVDLFRNARNGVLITEGSVKGLQPSVGPKQASLNGVTLIGEAVKTQFNYYKKVDGVVQQLPETYFTQSRNLQEFKPRSQMEIDFLELAMDEFIERYKLEGYAFEAIVYGDFSHSQLGGLHLLIGLAKRFKESPFELEDFIPMDSTVKNYFITDAQTGSSKCVCSVIDLLLDDFVEIIKSQDLSVVSKVVKVTIDYTEISFMLWCKDGHVETFYPKLQ

## Sheet: Table S2
Table S2. Plasmids and primers for IVT DNA templates.
Plasmids	Sequences of plasmids or primers for cloning (5' to 3')
S2mg-pUC19	TCGCGCGTTTCGGTGATGACGGTGAAAACCTCTGACACATGCAGCTCCCGGAGACGGTCACAGCTTGTCTGTAAGCGGATGCCGGGAGCAGACAAGCCCGTCAGGGCGCGTCAGCGGGTGTTGGCGGGTGTCGGGGCTGGCTTAACTATGCGGCATCAGAGCAGATTGTACTGAGAGTGCACCATATGCGGTGTGAAATACCGCACAGATGCGTAAGGAGAAAATACCGCATCAGGCGCCATTCGCCATTCAGGCTGCGCAACTGTTGGGAAGGGCGATCGGTGCGGGCCTCTTCGCTATTACGCCAGCTGGCGAAAGGGGGATGTGCTGCAAGGCGATTAAGTTGGGTAACGCCAGGGTTTTCCCAGTCACGACGTTGTAAAACGACGGCCAGTGAAT…
S2Sg-pUC18	TCGCGCGTTTCGGTGATGACGGTGAAAACCTCTGACACATGCAGCTCCCGGAGACGGTCACAGCTTGTCTGTAAGCGGATGCCGGGAGCAGACAAGCCCGTCAGGGCGCGTCAGCGGGTGTTGGCGGGTGTCGGGGCTGGCTTAACTATGCGGCATCAGAGCAGATTGTACTGAGAGTGCACCATATGCGGTGTGAAATACCGCACAGATGCGTAAGGAGAAAATACCGCATCAGGCGCCATTCGCCATTCAGGCTGCGCAACTGTTGGGAAGGGCGATCGGTGCGGGCCTCTTCGCTATTACGCCAGCTGGCGAAAGGGGGATGTGCTGCAAGGCGATTAAGTTGGGTAACGCCAGGGTTTTCCCAGTCACGACGTTGTAAAACGACGGCCAGTGCCA…
Ecung-pET28a	TGGCGAATGGGACGCGCCCTGTAGCGGCGCATTAAGCGCGGCGGGTGTGGTGGTTACGCGCAGCGTGACCGCTACACTTGCCAGCGCCCTAGCGCCCGCTCCTTTCGCTTTCTTCCCTTCCTTTCTCGCCACGTTCGCCGGCTTTCCCCGTCAAGCTCTAAATCGGGGGCTCCCTTTAGGGTTCCGATTTAGTGCTTTACGGCACCTCGACCCCAAAAAACTTGATTAGGGTGATGGTTCACGTAGTGGGCCATCGCCCTGATAGACGGTTTTTCGCCCTTTGACGTTGGAGTCCACGTTCTTTAATAGTGGACTCTTGTTCCAAACTGGAACAACACTCAACCCTATCTCGGTCTATTCTTTTGATTTATAAGGGATTTTGCCGATTTCGGCCTATTG…
MBPnsp15-pET28a	TGGCGAATGGGACGCGCCCTGTAGCGGCGCATTAAGCGCGGCGGGTGTGGTGGTTACGCGCAGCGTGACCGCTACACTTGCCAGCGCCCTAGCGCCCGCTCCTTTCGCTTTCTTCCCTTCCTTTCTCGCCACGTTCGCCGGCTTTCCCCGTCAAGCTCTAAATCGGGGGCTCCCTTTAGGGTTCCGATTTAGTGCTTTACGGCACCTCGACCCCAAAAAACTTGATTAGGGTGATGGTTCACGTAGTGGGCCATCGCCCTGATAGACGGTTTTTCGCCCTTTGACGTTGGAGTCCACGTTCTTTAATAGTGGACTCTTGTTCCAAACTGGAACAACACTCAACCCTATCTCGGTCTATTCTTTTGATTTATAAGGGATTTTGCCGATTTCGGCCTATTG…
TaqDNAP-pET28a	TGGCGAATGGGACGCGCCCTGTAGCGGCGCATTAAGCGCGGCGGGTGTGGTGGTTACGCGCAGCGTGACCGCTACACTTGCCAGCGCCCTAGCGCCCGCTCCTTTCGCTTTCTTCCCTTCCTTTCTCGCCACGTTCGCCGGCTTTCCCCGTCAAGCTCTAAATCGGGGGCTCCCTTTAGGGTTCCGATTTAGTGCTTTACGGCACCTCGACCCCAAAAAACTTGATTAGGGTGATGGTTCACGTAGTGGGCCATCGCCCTGATAGACGGTTTTTCGCCCTTTGACGTTGGAGTCCACGTTCTTTAATAGTGGACTCTTGTTCCAAACTGGAACAACACTCAACCCTATCTCGGTCTATTCTTTTGATTTATAAGGGATTTTGCCGATTTCGGCCTATTG…
S2mgdTRS2-pUC19 (modified from S2mg-pUC19)	fwd: TGATTAAATGAAAATTATTCTTTTCTTGGCACTG rev: ATTTTCATTTAATCAATCTCCATTGGTTGCTCTTC
S2mgdm200-pUC19 (modified from S2mg-pUC19)	fwd: AATTATTACAATTGCAACAATCCATGAGCAGTG rev: TGCAATTGTAATAATTAGTAATATCTCTGCTATAGTAACCTG
S2mgdmL100-pUC19 (modified from S2mg-pUC19)	fwd: AATTATTAAGATGAAGAGCAACCAATGGAGATTG rev: CTTCATCTTAATAATTAGTAATATCTCTGCTATAGTAACCTG
S2mgdmR100-pUC19 (modified from S2mg-pUC19)	fwd: TCTCAATTCAATTGCAACAATCCATGAGCAGTG rev: TGCAATTGAATTGAGAATATTTATTCTCAGTTAGTGACTTAG
S2mgdLpca-pUC19 (modified from S2mg-pUC19)	fwd: CTCATAATTCTAAGTCACTAACTGAGAATAAATATTCTC rev: GACTTAGAATTATGAGGTTTATGATGTAATCAAGATTCC
S2mgdRpca-pUC19 (modified from S2mg-pUC19)	fwd: CGAACATGTTTTCTTGGCACTGATAACACTCGC rev: CAAGAAAACATGTTCGTTTAATCAATCTCCATTGG
S2mgdL&Rpca-pUC19 (modified from S2mg-pUC19)	fwd1: CTCATAATTCTAAGTCACTAACTGAGAATAAATATTCTC rev1: CAAGAAAACATGTTCGTTTAATCAATCTCCATTGG fwd2: CGAACATGTTTTCTTGGCACTGATAACACTCGC rev2: GACTTAGAATTATGAGGTTTATGATGTAATCAAGATTCC
S2mg40L-5-pUC19 (modified from S2mg-pUC19)	fwd: TACATGGCGCACCTCATAATTAAAAATTTATCTAAGTCAC rev: GAGGTGCGCCATGTAATCAAGATTCCAAATGG
S2mg40R-5-pUC19 (modified from S2mg-pUC19)	fwd: GTCACCCGCCGAGAATAAATATTCTCAATTAGATGAAGAGC rev: TTCTCGGCGGGTGACTTAGATAAATTTTTAATTATGAGGTTTATG
S2mg40L-10-pUC19 (modified from S2mg-pUC19)	fwd: CATGGCCCGGCGCATAATTAAAAATTTATCTAAGTCACTAACTG rev: TATGCGCCGGGCCATGTAATCAAGATTCCAAATGG
S2mg40R-10-pUC19 (modified from S2mg-pUC19)	fwd: TAACCGCCGGGCCGAGAATAAATATTCTCAATTAGATGAAGAGC rev: CTCGGCCCGGCGGTTAGATAAATTTTTAATTATGAGGTTTATGATG
S2mg40L-15-pUC19 (modified from S2mg-pUC19)	fwd: GGCCGGGCCCGGCGCTAAAAATTTATCTAAGTCACTAACTGAG rev: GCGCCGGGCCCGGCCATGTAATCAAGATTCCAAATGG
S2mg40R-15-pUC19 (modified from S2mg-pUC19)	fwd: CCGCCGGGCCCCGCCGAGAATAAATATTCTCAATTAGATGAAGAGC rev: GGCGGGGCCCGGCGGTAAATTTTTAATTATGAGGTTTATGATGTAATCAAG
S2mg40LR-15-pUC19 (modified from S2mg40R-15-pUC19)	fwd: GGCCGGGCCCGGCGCTAAAAATTTACCGCCGGGCC rev: GCGCCGGGCCCGGCCATGTAATCAAGATTCCAAATGG
S2mgdm200S100#10-pUC19 (modified from S2mgdm200-pUC19)	fwd: CAGTAAAAATTTATCGTTGACTTTCAGGTTACTATAGC rev: CGATAAATTTTTACTGTTGTCACTTACTGTACAAGC
S2mgdm200S100#20-pUC19 (modified from S2mgdm200-pUC19)	fwd: ATAATTAAAAATTTATCTAAGACTTTCAGGTTACTATAGCAGAGATATTAC rev: TTAGATAAATTTTTAATTATGTCACTTACTGTACAAGCAAAGCAATATTG
EcungE100#10-pET28a (modified from Ecung-pET28a)	fwd: GCTTAAAAATTTAGGGCGTTCTGCTACTCAATACTGTGTTGAC rev: CCCTAAATTTTTAAGCTTTCAAGATAACCATGATTAGGGCGG
EcungE100#20-pET28a (modified from Ecung-pET28a)	fwd: ATAATTAAAAATTTATCTAATTCTGCTACTCAATACTGTGTTGAC rev: TTAGATAAATTTTTAATTATTCAAGATAACCATGATTAGGGCGG
S2mg10L-1-pUC19 (modified from S2mg-pUC19)	fwd: AATGAAAAATTTATCTAAGTCACTAACTGAGAATAAATATTCTC rev: AGATAAATTTTTCATTATGAGGTTTATGATGTAATCAAGATTCC
S2mg10L-2-pUC19 (modified from S2mg-pUC19)	fwd: AATGCAAAATTTATCTAAGTCACTAACTGAGAATAAATATTCTC rev: AGATAAATTTTGCATTATGAGGTTTATGATGTAATCAAGATTCC
S2mg10L-3-pUC19 (modified from S2mg-pUC19)	fwd: AATGCCAAATTTATCTAAGTCACTAACTGAGAATAAATATTCTC rev: AGATAAATTTGGCATTATGAGGTTTATGATGTAATCAAGATTCC
S2mg10L-4-pUC19 (modified from S2mg-pUC19)	fwd: AATGCCCAATTTATCTAAGTCACTAACTGAGAATAAATATTCTC rev: AGATAAATTGGGCATTATGAGGTTTATGATGTAATCAAGATTCC
S2mg10L-5-pUC19 (modified from S2mg-pUC19)	fwd: AATGCCCCATTTATCTAAGTCACTAACTGAGAATAAATATTCTC rev: AGATAAATGGGGCATTATGAGGTTTATGATGTAATCAAGATTCC
S2mg10R-1-pUC19 (modified from S2mg-pUC19)	fwd: AATTAAAAATTTCTCTAAGTCACTAACTGAGAATAAATATTCTC rev: AGAGAAATTTTTAATTATGAGGTTTATGATGTAATCAAGATTCC
S2mg10R-2-pUC19 (modified from S2mg-pUC19)	fwd: AATTAAAAATTGCTCTAAGTCACTAACTGAGAATAAATATTCTC rev: AGAGCAATTTTTAATTATGAGGTTTATGATGTAATCAAGATTCC
S2mg10R-3-pUC19 (modified from S2mg-pUC19)	fwd: AATTAAAAATGGCTCTAAGTCACTAACTGAGAATAAATATTCTC rev: AGAGCCATTTTTAATTATGAGGTTTATGATGTAATCAAGATTCC
S2mg10R-4-pUC19 (modified from S2mg-pUC19)	fwd: AATTAAAAAGGGCTCTAAGTCACTAACTGAGAATAAATATTCTC rev: AGAGCCCTTTTTAATTATGAGGTTTATGATGTAATCAAGATTCC
S2mg10R-5-pUC19 (modified from S2mg-pUC19)	fwd: AATTAAAACGGGCTCTAAGTCACTAACTGAGAATAAATATTCTC rev: AGAGCCCGTTTTAATTATGAGGTTTATGATGTAATCAAGATTCC
S2mg1U-pUC19 (modified from S2mg-pUC19)	fwd: AATTATATATATATCTAAGTCACTAACTGAGAATAAATATTCTCAATTAGATGAAGAGC rev: AGATATATATATAATTATGAGGTTTATGATGTAATCAAGATTCC
S2mg2U-pUC19 (modified from S2mg-pUC19)	fwd: AATTAATTAATTATCTAAGTCACTAACTGAGAATAAATATTCTCAATTAGATGAAGAGC rev: AGATAATTAATTAATTATGAGGTTTATGATGTAATCAAGATTCC
S2mg3U-pUC19 (modified from S2mg-pUC19)	fwd: AATTAAATATTTATCTAAGTCACTAACTGAGAATAAATATTCTCAATTAGATGAAGAGC rev: GATAAATATTTAATTATGAGGTTTATGATGTAATCAAGATTCC
S2mg4U-pUC19 (modified from S2mg-pUC19)	fwd: AATTAAAATTTTATCTAAGTCACTAACTGAGAATAAATATTCTCAATTAGATGAAGAGC rev: AGATAAAATTTTAATTATGAGGTTTATGATGTAATCAAGATTCC
S2mg5U-pUC19 (modified from S2mg-pUC19)	fwd: AATAAAAATTTTTACTAAGTCACTAACTGAGAATAAATATTCTCAATTAGATGAAGAGC rev: AGTAAAAATTTTTATTATGAGGTTTATGATGTAATCAAGATTCCAAATGG
S2mg6U-pUC19 (modified from S2mg-pUC19)	fwd: ATAAAAAATTTTTTCTAAGTCACTAACTGAGAATAAATATTCTCAATTAGATGAAGAGC rev: AGAAAAAATTTTTTATATGAGGTTTATGATGTAATCAAGATTCCAAATGG
S2mg5.0U-pUC19 (modified from S2mg-pUC19)	fwd: AATAAAAATTTTTAATAAGTCACTAACTGAGAATAAATATTCTCAATTAGATGAAGAGC rev: ATTAAAAATTTTTATTATGAGGTTTATGATGTAATCAAGATTCCAAATGG
S2mg6.0U-pUC19 (modified from S2mg-pUC19)	fwd: ATAAAAAATTTTTTATAAGTCACTAACTGAGAATAAATATTCTCAATTAGATGAAGAGC rev: ATAAAAAATTTTTTATATGAGGTTTATGATGTAATCAAGATTCCAAATGG
S2mg7.0U-pUC19 (modified from S2mg-pUC19)	fwd: TAAAAAAATTTTTTTAAAGTCACTAACTGAGAATAAATATTCTCAATTAGATGAAGAGC rev: TAAAAAAATTTTTTTAATGAGGTTTATGATGTAATCAAGATTCCAAATGG
S2mg8.0U-pUC19 (modified from S2mg-pUC19)	fwd: AAAAAAAATTTTTTTTAAGTCACTAACTGAGAATAAATATTCTCAATTAGATGAAGAGC rev: AAAAAAAATTTTTTTTATGAGGTTTATGATGTAATCAAGATTCCAAATGG
S2mgm100v-pUC19 (modified from S2mg-pUC19)	fwd: AATATTTTTAATTAGATGAAGAGCAACCAATGGAG rev: CTAATTAAAAATATTTATTCTCAGTTAGTGACTTAGATAAAT
S2mg25AU-pUC19 (modified from S2mg-pUC19)	fwd: TTTTAAAATTTCCATTTGGAATCTTGATTACATCATAAACCTC rev: ATGGAAATTTTAAAAGTCCTCATAATAATTAGTAATATCTCTGC
S2mg25UA-pUC19 (modified from S2mg-pUC19)	fwd: TTTTAAATTTTCCATTTGGAATCTTGATTACATCATAAACCTC rev: ATGGAAAATTTAAAAGTCCTCATAATAATTAGTAATATCTCTGC
S2mgⅢAU-pUC19 (modified from S2mg-pUC19)	fwd: TTAAAGAAACCATTTGGAATCTTGATTACATCATAAACCTC rev: AAATGGTTTCTTTAAAAGTCCTCATAATAATTAGTAATATCTCTGC
S2mg31GC-pUC19 (modified from S2mg-pUC19)	fwd: AGTTTCCGTTTGGAATCTTGATTACATCATAAACCTC rev: TTCCAAACGGAAACTTTAAAAGTCCTCATAATAATTAG
S2mg31CG-pUC19 (modified from S2mg-pUC19)	fwd: AGTTTCCCTTTGGAATCTTGATTACATCATAAACCTC rev: TTCCAAAGGGAAACTTTAAAAGTCCTCATAATAATTAG
S2mg31UA-pUC19 (modified from S2mg-pUC19)	fwd: AGTTTCCTTTTGGAATCTTGATTACATCATAAACCTC rev: TTCCAAAAGGAAACTTTAAAAGTCCTCATAATAATTAG
S2mg40LR-10-pUC19 (modified from S2mg40R-10-pUC19)	fwd: CATGGCCCGGCGCATAATTAAAAATTTATCTAACCGCCGG rev: TATGCGCCGGGCCATGTAATCAAGATTCCAAATGG
S2mg10U#1-pUC19 (modified from S2mg40LR-10-pUC19)	fwd: GCGGCTTTTTTTTTTCCCGGCCGCCGGGCCGAGAATAAATATTCTC rev: CCGGGAAAAAAAAAAGCCGCGCGCCGGGCCATGTAATCAAGATTCC
S2mg10U#2-pUC19 (modified from S2mg40LR-10-pUC19)	fwd: GCGGCAAAAAAAAAACCCGGCCGCCGGGCCGAGAATAAATATTCTC rev: CCGGGTTTTTTTTTTGCCGCGCGCCGGGCCATGTAATCAAGATTCC

## Sheet: Table S3
Table S3. RNA substrates synthesized by IVT in this study.
RNA substrates		RNA sequences (5' to 3')	RNA polymerase used	Transcription template sequences (5' to 3', promoter sequences are shown in red)	PCR primers used for preparing transcription templates (5'-sequence-3')	Plasmids used for preparing transcription templates
SARS-CoV-2 mini-genome (967 bp)	positive-sense strand (+)	GAUUAAAGGUUUAUACCUUCCCAGGUAACAAACCAACCAACUUUCGAUCUCUUGUAGAUCUGUUCUCUAAACGAACUUUAAAAUCUGUGUGGCUGUCACUCGGCUGCAUGCUUAGUGCACUCACGCAGUAUAAUUAAUAACUAAUUACUGUCGUUGACAGGACACGAGUAACUCGUCUAUCUUCUGCAGGCUGCUUACGGUUUCGUCCGUGUUGCAGCCGAUCAUCAGCACAUCUAGGUUUCGUCCGGGUGUGACCGAAAGGUAAGAUUAAACACAGACCAUUCCAGUAGCAGUGACAAUAUUGCUUUGCUUGUACAGUAAGUGACAACAGAUGUUUCAUCUCGUUGACUUUCAGGUUACUAUAGCAGAGAUAUUACUAAUUAUUAUGAGGACUUUUAA…	VSW-3	TTAATTGGGCCACCTATAGATTAAAGGTTTATACCTTCCCAGGTAACAAACCAACCAACTTTCGATCTCTTGTAGATCTGTTCTCTAAACGAACTTTAAAATCTGTGTGGCTGTCACTCGGCTGCATGCTTAGTGCACTCACGCAGTATAATTAATAACTAATTACTGTCGTTGACAGGACACGAGTAACTCGTCTATCTTCTGCAGGCTGCTTACGGTTTCGTCCGTGTTGCAGCCGATCATCAGCACATCTAGGTTTCGTCCGGGTGTGACCGAAAGGTAAGATTAAACACAGACCATTCCAGTAGCAGTGACAATATTGCTTTGCTTGTACAGTAAGTGACAACAGATGTTTCATCTCGTTGACTTTCAGGTTACTATAGCAGAGATATTACTAAT…	fwd: TTAATTGGGCCACCTATAGATTAAAGGTTTATACCTTCCCAGG (Primer A) rev: GTCATTCTCCTAAGAAGCTATTAAAATCAC (Primer B)	S2mg-pUC19
	negative-sense strand (-)	GUCAUUCUCCUAAGAAGCUAUUAAAAUCACAUGGGGAUAGCACUACUAAAAUUAAUUUUACACAUUAGGGCUCUUCCAUAUAGGCAGCUCUCCCUAGCAUUGUUCACUGUACACUCGAUCGUACUCCGCGUGGCCUCGGUGAAAAUGUGGUGGCUCUUUCAAGUCCUCCCUAAUGUUACACACUGAUUAAAGAUUGCUAUGUGAGAUUAAAGUUAACUACAUCUACUUGUGCUAUGUAGUUACGAGAAUUCAUUCUGCACAAGAGUAGACUAUAUAUCGUAAACGGAAAAGCGAAAACGUUUAUAUAGCCCAUCUGCCUUGUGUGGUCUGCAUGAGUUUAGGCCUGAGUUGAGUCAGCACUGCUCAUGGAUUGUUGCAAUUGUUUGGAGAAAUAAAGCU…	VSW-3	CGACTCTAGATTAATTGGGCCACCTATAGTCATTCTCCTAAGAAGCTATTAAAATCACATGGGGATAGCACTACTAAAATTAATTTTACACATTAGGGCTCTTCCATATAGGCAGCTCTCCCTAGCATTGTTCACTGTACACTCGATCGTACTCCGCGTGGCCTCGGTGAAAATGTGGTGGCTCTTTCAAGTCCTCCCTAATGTTACACACTGATTAAAGATTGCTATGTGAGATTAAAGTTAACTACATCTACTTGTGCTATGTAGTTACGAGAATTCATTCTGCACAAGAGTAGACTATATATCGTAAACGGAAAAGCGAAAACGTTTATATAGCCCATCTGCCTTGTGTGGTCTGCATGAGTTTAGGCCTGAGTTGAGTCAGCACTGCTCATGGAT…	fwd: CGACTCTAGATTAATTGGGCCACCTATAGTCATTCTCCTAAGAAGCTATT (Primer C) rev: ATTAAAGGTTTATACCTTCCCAGGTAAC (Primer D)	S2mg-pUC19
RNA1: SARS-CoV-2 S protein gene ORF 1–1050 (1050 bp)	positive-sense strand (+)	GAUGUUUGUUUUUCUUGUUUUAUUGCCACUAGUCUCUAGUCAGUGUGUUAAUCUUACAACCAGAACUCAAUUACCCCCUGCAUACACUAAUUCUUUCACACGUGGUGUUUAUUACCCUGACAAAGUUUUCAGAUCCUCAGUUUUACAUUCAACUCAGGACUUGUUCUUACCUUUCUUUUCCAAUGUUACUUGGUUCCAUGCUAUACAUGUCUCUGGGACCAAUGGUACUAAGAGGUUUGAUAACCCUGUCCUACCAUUUAAUGAUGGUGUUUAUUUUGCUUCCACUGAGAAGUCUAACAUAAUAAGAGGCUGGAUUUUUGGUACUACUUUAGAUUCGAAGACCCAGUCCCUACUUAUUGUUAAUAACGCUACUAAUGUUGUUAUUAAAGUCUGUGAAUU…	VSW-3	TTAATTGGGCCACCTATAGATGTTTGTTTTTCTTGTTTTATTGCCACTAGTCTCTAGTCAGTGTGTTAATCTTACAACCAGAACTCAATTACCCCCTGCATACACTAATTCTTTCACACGTGGTGTTTATTACCCTGACAAAGTTTTCAGATCCTCAGTTTTACATTCAACTCAGGACTTGTTCTTACCTTTCTTTTCCAATGTTACTTGGTTCCATGCTATACATGTCTCTGGGACCAATGGTACTAAGAGGTTTGATAACCCTGTCCTACCATTTAATGATGGTGTTTATTTTGCTTCCACTGAGAAGTCTAACATAATAAGAGGCTGGATTTTTGGTACTACTTTAGATTCGAAGACCCAGTCCCTACTTATTGTTAATAACGCTACTAATGTTGT…	fwd: TTAATTGGGCCACCTATAGATGTTTGTTTTTCTTGTTTTATTGCCAC rev: AACAGATGCAAATCTGGTGGCG	S2Sg-pUC18
	negative-sense strand (-)	GAACAGAUGCAAAUCUGGUGGCGUUAAAAACUUCACCAAAAGGGCACAAGUUUGUAAUAUUAGGAAAUCUAACAAUAGAUUCUGUUGGUUGGACUCUAAAGUUAGAAGUUUGAUAGAUUCCUUUUUCUACAGUGAAGGAUUUCAACGUACACUUUGUUUCUGAGAGAGGGUCAAGUGCACAGUCUACAGCAUCUGUAAUGGUUCCAUUUUCAUUAUAUUUUAAUAGAAAAGUCCUAGGUUGAAGAUAACCCACAUAAUAAGCUGCAGCACCAGCUGUCCAACCUGAAGAAGAAUCACCAGGAGUCAAAUAACUUCUAUGUAAAGCAAGUAAAGUUUGAAACCUAGUGAUGUUAAUACCUAUUGGCAAAUCUACCAAUGGUUCUAAAGCCGAAAAACCCU…	VSW-3	TTAATTGGGCCACCTATAGAACAGATGCAAATCTGGTGGCGTTAAAAACTTCACCAAAAGGGCACAAGTTTGTAATATTAGGAAATCTAACAATAGATTCTGTTGGTTGGACTCTAAAGTTAGAAGTTTGATAGATTCCTTTTTCTACAGTGAAGGATTTCAACGTACACTTTGTTTCTGAGAGAGGGTCAAGTGCACAGTCTACAGCATCTGTAATGGTTCCATTTTCATTATATTTTAATAGAAAAGTCCTAGGTTGAAGATAACCCACATAATAAGCTGCAGCACCAGCTGTCCAACCTGAAGAAGAATCACCAGGAGTCAAATAACTTCTATGTAAAGCAAGTAAAGTTTGAAACCTAGTGATGTTAATACCTATTGGCAAATCTACCAATGGTT…	fwd: TTAATTGGGCCACCTATAGAACAGATGCAAATCTGGTGGCG rev: ATGTTTGTTTTTCTTGTTTTATTGCCACTAGTCTC	S2Sg-pUC18
RNA2: SARS-CoV-2 S protein gene ORF 2596–3822 (1227 bp)	positive-sense strand (+)	GACAGAUGAAAUGAUUGCUCAAUACACUUCUGCACUGUUAGCGGGUACAAUCACUUCUGGUUGGACCUUUGGUGCAGGUGCUGCAUUACAAAUACCAUUUGCUAUGCAAAUGGCUUAUAGGUUUAAUGGUAUUGGAGUUACACAGAAUGUUCUCUAUGAGAACCAAAAAUUGAUUGCCAACCAAUUUAAUAGUGCUAUUGGCAAAAUUCAAGACUCACUUUCUUCCACAGCAAGUGCACUUGGAAAACUUCAAGAUGUGGUCAACCAAAAUGCACAAGCUUUAAACACGCUUGUUAAACAACUUAGCUCCAAUUUUGGUGCAAUUUCAAGUGUUUUAAAUGAUAUCCUUUCACGUCUUGACAAAGUUGAGGCUGAAGUGCAAAUUGAUAGGUUGAUCAC…	VSW-3	TTAATTGGGCCACCTATAGACAGATGAAATGATTGCTCAATACACTTCTGCACTGTTAGCGGGTACAATCACTTCTGGTTGGACCTTTGGTGCAGGTGCTGCATTACAAATACCATTTGCTATGCAAATGGCTTATAGGTTTAATGGTATTGGAGTTACACAGAATGTTCTCTATGAGAACCAAAAATTGATTGCCAACCAATTTAATAGTGCTATTGGCAAAATTCAAGACTCACTTTCTTCCACAGCAAGTGCACTTGGAAAACTTCAAGATGTGGTCAACCAAAATGCACAAGCTTTAAACACGCTTGTTAAACAACTTAGCTCCAATTTTGGTGCAATTTCAAGTGTTTTAAATGATATCCTTTCACGTCTTGACAAAGTTGAGGCTGAAGTGCA…	fwd: TTAATTGGGCCACCTATAGACAGATGAAATGATTGCTCAATACAC rev: TTATGTGTAATGTAATTTGACTCCTTTGAGCACTG	S2Sg-pUC18
	negative-sense strand (-)	GUUAUGUGUAAUGUAAUUUGACUCCUUUGAGCACUGGCUCAGAGUCGUCUUCAUCAAAUUUGCAGCAGGAUCCACAAGAACAACAGCCCUUGAGACAACUACAGCAACUGGUCAUACAGCAAAGCAUAAUUGUCACCAUUACUAUGGCAAUCAAGCCAGCUAUAAAACCUAGCCAAAUGUACCAUGGCCAUUUUAUAUACUGCUCAUACUUUCCAAGUUCUUGGAGAUCGAUGAGAGAUUCAUUUAAAUUCUUGGCAACCUCAUUGAGGCGGUCAAUUUCUUUUUGAAUGUUUACAACUGAAGCAUUAAUGCCAGAGAUGUCACCUAAAUCAACAUCUGGUGAUGUAUGAUUCUUAAAAUAUUUAUCUAACUCCUCCUUGAAUGAGUCUAAUUCAGGUU…	VSW-3	TTAATTGGGCCACCTATAGTTATGTGTAATGTAATTTGACTCCTTTGAGCACTGGCTCAGAGTCGTCTTCATCAAATTTGCAGCAGGATCCACAAGAACAACAGCCCTTGAGACAACTACAGCAACTGGTCATACAGCAAAGCATAATTGTCACCATTACTATGGCAATCAAGCCAGCTATAAAACCTAGCCAAATGTACCATGGCCATTTTATATACTGCTCATACTTTCCAAGTTCTTGGAGATCGATGAGAGATTCATTTAAATTCTTGGCAACCTCATTGAGGCGGTCAATTTCTTTTTGAATGTTTACAACTGAAGCATTAATGCCAGAGATGTCACCTAAATCAACATCTGGTGATGTATGATTCTTAAAATATTTATCTAACTCCTCCTTGA…	fwd: TTAATTGGGCCACCTATAGTTATGTGTAATGTAATTTGACTCCTTTGAG rev: ACAGATGAAATGATTGCTCAATACAC	S2Sg-pUC18
RNA3: E. coli ung gene ORF (690 bp)	positive-sense strand (+)	GAUGGCUAACGAAUUAACCUGGCAUGACGUGCUGGCUGAAGAGAAGCAGCAACCCUAUUUUCUUAAUACCCUUCAGACCGUCGCCAGCGAGCGGCAGUCCGGCGUCACUAUCUACCCACCACAAAAAGAUGUCUUUAACGCGUUCCGCUUUACAGAGUUGGGUGACGUUAAAGUGGUGAUUCUCGGCCAGGAUCCUUAUCACGGACCGGGACAGGCGCAUGGUCUGGCAUUUUCCGUUCGUCCCGGCAUUGCCAUUCCUCCGUCAUUAUUGAAUAUGUAUAAAGAGCUGGAAAAUACUAUUCCGGGCUUCACCCGCCCUAAUCAUGGUUAUCUUGAAAGCUGGGCGCGUCAGGGCGUUCUGCUACUCAAUACUGUGUUGACGGUACGCGCAGGUCAGGC…	VSW-3	TTAATTGGGCCACCTATAGATGGCTAACGAATTAACCTGGCATGACGTGCTGGCTGAAGAGAAGCAGCAACCCTATTTTCTTAATACCCTTCAGACCGTCGCCAGCGAGCGGCAGTCCGGCGTCACTATCTACCCACCACAAAAAGATGTCTTTAACGCGTTCCGCTTTACAGAGTTGGGTGACGTTAAAGTGGTGATTCTCGGCCAGGATCCTTATCACGGACCGGGACAGGCGCATGGTCTGGCATTTTCCGTTCGTCCCGGCATTGCCATTCCTCCGTCATTATTGAATATGTATAAAGAGCTGGAAAATACTATTCCGGGCTTCACCCGCCCTAATCATGGTTATCTTGAAAGCTGGGCGCGTCAGGGCGTTCTGCTACTCAATACTGTGTTGAC…	fwd: TTAATTGGGCCACCTATAGATGGCTAACGAATTAACCTGGCATG rev: TTACTCACTCTCTGCCGGTAATACTGGC	Ecung-pET28a
	negative-sense strand (-)	GUUACUCACUCUCUGCCGGUAAUACUGGCAUCCAGUCAAUCGGCGUCUCGCCACGUUGUUCCAGCCACUGAUUUGCCAGCACAAAAUGGUUGCAGCCAAAGAAUCCACGAUGCGCCGAAAGCGGCGACGGAUGCGGUGCUUUCAGUACAUGAUGGCGUUGCUUAUCUAUAAUCGCCCCUUUCUUUUGCGCAUGCGAUCCCCACAACAAAAACACCACGCCUUCGCGAUGCUGGUUAAUCAGGCUGAUCACUUUAUCGGUGAAGGUUUCCCAGCCGAGGCUGGCGUGGGAAUGCGCCUGACCUGCGCGUACCGUCAACACAGUAUUGAGUAGCAGAACGCCCUGACGCGCCCAGCUUUCAAGAUAACCAUGAUUAGGGCGGGUGAAGCCCGGAAUAGUAU…	VSW-3	TTAATTGGGCCACCTATAGTTACTCACTCTCTGCCGGTAATACTGGCATCCAGTCAATCGGCGTCTCGCCACGTTGTTCCAGCCACTGATTTGCCAGCACAAAATGGTTGCAGCCAAAGAATCCACGATGCGCCGAAAGCGGCGACGGATGCGGTGCTTTCAGTACATGATGGCGTTGCTTATCTATAATCGCCCCTTTCTTTTGCGCATGCGATCCCCACAACAAAAACACCACGCCTTCGCGATGCTGGTTAATCAGGCTGATCACTTTATCGGTGAAGGTTTCCCAGCCGAGGCTGGCGTGGGAATGCGCCTGACCTGCGCGTACCGTCAACACAGTATTGAGTAGCAGAACGCCCTGACGCGCCCAGCTTTCAAGATAACCATGATTAGGGCGGG…	fwd: TTAATTGGGCCACCTATAGTTACTCACTCTCTGCCGGTAATACTGGC rev: ATGGCTAACGAATTAACCTGGCATG	Ecung-pET28a
RNA4: E. coli malE gene ORF 85–905 (821 bp)	positive-sense strand (+)	GAAGAAGGUAAACUGGUAAUCUGGAUUAACGGCGAUAAAGGCUAUAACGGUCUCGCUGAAGUCGGUAAGAAAUUCGAGAAAGAUACCGGAAUUAAAGUCACCGUUGAGCAUCCGGAUAAACUGGAAGAGAAAUUCCCACAGGUUGCGGCAACUGGCGAUGGCCCUGACAUUAUCUUCUGGGCACACGACCGCUUUGGUGGCUACGCUCAAUCUGGCCUGUUGGCUGAAAUCACCCCGGACAAAGCGUUCCAGGACAAGCUGUAUCCGUUUACCUGGGAUGCCGUACGUUACAACGGCAAGCUGAUUGCUUACCCGAUCGCUGUUGAAGCGUUAUCGCUGAUUUAUAACAAAGAUCUGCUGCCGAACCCGCCAAAAACCUGGGAAGAGAUCCCGGCGCUG…	VSW-3	TTAATTGGGCCACCTATAGAAGAAGGTAAACTGGTAATCTGGATTAACGGCGATAAAGGCTATAACGGTCTCGCTGAAGTCGGTAAGAAATTCGAGAAAGATACCGGAATTAAAGTCACCGTTGAGCATCCGGATAAACTGGAAGAGAAATTCCCACAGGTTGCGGCAACTGGCGATGGCCCTGACATTATCTTCTGGGCACACGACCGCTTTGGTGGCTACGCTCAATCTGGCCTGTTGGCTGAAATCACCCCGGACAAAGCGTTCCAGGACAAGCTGTATCCGTTTACCTGGGATGCCGTACGTTACAACGGCAAGCTGATTGCTTACCCGATCGCTGTTGAAGCGTTATCGCTGATTTATAACAAAGATCTGCTGCCGAACCCGCCAAAAACCTGG…	fwd: TTAATTGGGCCACCTATAGAAGAAGGTAAACTGGTAATCTGGATTAACGG rev: GCCAGCTCTTTGTTCGGACTGG	MBPnsp15-pET28a
	negative-sense strand (-)	GCCAGCUCUUUGUUCGGACUGGCGGCGUUAAUACCUGCGCUCAGCACGCCAACGAACGGUUUGGAUGGUUGACCCUUGAAGGUCGGCAGUACCGUUACACCAUAAUUCACUUUGCUGGUGUCGAUGUUGGACCAUGCCCACGGGCCGUUGAUGGUCAUCGCUGUUUCGCCUUUAUUAAAGGCAGCUUCUGCGAUGGAGUAAUCGGUGUCUGCAUUCAUGUGUUUGUUUUUAAUCAGGUCAACCAGGAAGGUCAGACCCGCUUUCGCGCCAGCGUUAUCCACGCCCACGUCUUUAAUGUCGUACUUGCCGUUUUCAUACUUGAACGCAUAACCCCCGUCAGCAGCAAUCAGCGGCCAGGUGAAGUACGGUUCUUGCAGGUUGAACAUCAGCGCGCUCUUA…	VSW-3	TTAATTGGGCCACCTATAGCCAGCTCTTTGTTCGGACTGGCGGCGTTAATACCTGCGCTCAGCACGCCAACGAACGGTTTGGATGGTTGACCCTTGAAGGTCGGCAGTACCGTTACACCATAATTCACTTTGCTGGTGTCGATGTTGGACCATGCCCACGGGCCGTTGATGGTCATCGCTGTTTCGCCTTTATTAAAGGCAGCTTCTGCGATGGAGTAATCGGTGTCTGCATTCATGTGTTTGTTTTTAATCAGGTCAACCAGGAAGGTCAGACCCGCTTTCGCGCCAGCGTTATCCACGCCCACGTCTTTAATGTCGTACTTGCCGTTTTCATACTTGAACGCATAACCCCCGTCAGCAGCAATCAGCGGCCAGGTGAAGTACGGTTCTTGCAGGTTG…	fwd: TTAATTGGGCCACCTATAGCCAGCTCTTTGTTCGGACTGG rev: GAAGAAGGTAAACTGGTAATCTGGATTAACGG	MBPnsp15-pET28a
RNA5: Taq DNA Pol I gene ORF 1–1026 (1026 bp)	positive-sense strand (+)	GAUGAGGGGGAUGCUGCCCCUCUUUGAGCCCAAGGGCCGGGUCCUCCUGGUGGACGGCCACCACCUGGCCUACCGCACCUUCCACGCCCUGAAGGGCCUCACCACCAGCCGGGGGGAGCCGGUGCAGGCGGUCUACGGCUUCGCCAAGAGCCUCCUCAAGGCCCUCAAGGAGGACGGGGACGCGGUGAUCGUGGUCUUUGACGCCAAGGCCCCCUCCUUCCGCCACGAGGCCUACGGGGGGUACAAGGCGGGCCGGGCCCCCACGCCGGAGGACUUUCCCCGGCAACUCGCCCUCAUCAAGGAGCUGGUGGACCUCCUGGGGCUGGCGCGCCUCGAGGUCCCGGGCUACGAGGCGGACGACGUCCUGGCCAGCCUGGCCAAGAAGGCGGAAAAGGAGGG…	VSW-3	TTAATTGGGCCACCTATAGATGAGGGGGATGCTGCCCCTCTTTGAGCCCAAGGGCCGGGTCCTCCTGGTGGACGGCCACCACCTGGCCTACCGCACCTTCCACGCCCTGAAGGGCCTCACCACCAGCCGGGGGGAGCCGGTGCAGGCGGTCTACGGCTTCGCCAAGAGCCTCCTCAAGGCCCTCAAGGAGGACGGGGACGCGGTGATCGTGGTCTTTGACGCCAAGGCCCCCTCCTTCCGCCACGAGGCCTACGGGGGGTACAAGGCGGGCCGGGCCCCCACGCCGGAGGACTTTCCCCGGCAACTCGCCCTCATCAAGGAGCTGGTGGACCTCCTGGGGCTGGCGCGCCTCGAGGTCCCGGGCTACGAGGCGGACGACGTCCTGGCCAGCCTGGCCAA…	fwd: TTAATTGGGCCACCTATAGATGAGGGGGATGCTGCCCCTC rev: GAGGGCTTTATAAGGCTCGGG	TaqDNAP-pET28a
	negative-sense strand (-)	GAGGGCUUUAUAAGGCUCGGGGGCCCGGUGGACCCGGCCCCCCCUGGCGGCGGCCAGGGCCAGAAGAUCGGCCCACAUGGGCUCCUUGCGGGAAAGCACAAAGCCCACGAAGGCCCCUUCCGGCGGGGGCCAGGGGGCCUCCUCCAGGGCCUUGGGGCUUUCCAGAAGGCCGAACUCGUGGAGGAGGCUGCCAAACUCAAGCCUCUCCAGAAAGGCCCUAAGCCUCUCCCGGUCGGGCUCCCGCCUUUUGGCGAAGUCCACCUCCAGGGGCAGGUCGGUGCGCACCUUGGCCAGGUCCCAGGAGAGCUUCAGAUCGUCCAUGUGGGCCAGGAUCUUCUCCCGGAUGGCGGGCUUCAGCCGGUCCAGGUUCUUGAGGAGGGCUUCCAGGCUCCCCCACUC…	VSW-3	TTAATTGGGCCACCTATAGAGGGCTTTATAAGGCTCGGGGGCCCGGTGGACCCGGCCCCCCCTGGCGGCGGCCAGGGCCAGAAGATCGGCCCACATGGGCTCCTTGCGGGAAAGCACAAAGCCCACGAAGGCCCCTTCCGGCGGGGGCCAGGGGGCCTCCTCCAGGGCCTTGGGGCTTTCCAGAAGGCCGAACTCGTGGAGGAGGCTGCCAAACTCAAGCCTCTCCAGAAAGGCCCTAAGCCTCTCCCGGTCGGGCTCCCGCCTTTTGGCGAAGTCCACCTCCAGGGGCAGGTCGGTGCGCACCTTGGCCAGGTCCCAGGAGAGCTTCAGATCGTCCATGTGGGCCAGGATCTTCTCCCGGATGGCGGGCTTCAGCCGGTCCAGGTTCTTGAGGAGGGC…	fwd: TTAATTGGGCCACCTATAGAGGGCTTTATAAGGCTCGGG rev: ATGAGGGGGATGCTGCCCCTC	TaqDNAP-pET28a
RNA6: Taq DNA Pol I gene ORF 1486–2499 (1014 bp)	positive-sense strand (+)	GACGAGCUAGGGCUUCCCGCCAUCGGCAAGACGGAGAAGACCGGCAAGCGCUCCACCAGCGCCGCCGUCCUGGAGGCCCUCCGCGAGGCCCACCCCAUCGUGGAGAAGAUCCUGCAGUACCGGGAGCUCACCAAGCUGAAGAGCACCUACAUUGACCCCUUGCCGGACCUCAUCCACCCCAGGACGGGCCGCCUCCACACCCGCUUCAACCAGACGGCCACGGCCACGGGCAGGCUAAGUAGCUCCGAUCCCAACCUCCAGAACAUCCCCGUCCGCACCCCGCUUGGGCAGAGGAUCCGCCGGGCCUUCAUCGCCGAGGAGGGGUGGCUAUUGGUGGCCCUGGACUAUAGCCAGAUAGAGCUCAGGGUGCUGGCCCACCUCUCCGGCGACGAGAACCUG…	VSW-3	TTAATTGGGCCACCTATAGACGAGCTAGGGCTTCCCGCCATCGGCAAGACGGAGAAGACCGGCAAGCGCTCCACCAGCGCCGCCGTCCTGGAGGCCCTCCGCGAGGCCCACCCCATCGTGGAGAAGATCCTGCAGTACCGGGAGCTCACCAAGCTGAAGAGCACCTACATTGACCCCTTGCCGGACCTCATCCACCCCAGGACGGGCCGCCTCCACACCCGCTTCAACCAGACGGCCACGGCCACGGGCAGGCTAAGTAGCTCCGATCCCAACCTCCAGAACATCCCCGTCCGCACCCCGCTTGGGCAGAGGATCCGCCGGGCCTTCATCGCCGAGGAGGGGTGGCTATTGGTGGCCCTGGACTATAGCCAGATAGAGCTCAGGGTGCTGGCCCACCTC…	fwd: TTAATTGGGCCACCTATAGACGAGCTAGGGCTTCCCG rev: TCACTCCTTGGCGGAGAGCCAG	TaqDNAP-pET28a
	negative-sense strand (-)	GUCACUCCUUGGCGGAGAGCCAGUCCUCCCCUAUCCCCACCUCCACCUCCAGGGGCACGGCCAGGGGAUACACCCCCUCCAUGACCUCCUUGGCCAGCCGGGCCACGGCCUCCGCCCUCUCUUUUGGGGCCUCGAGGACCAGCUCGUCGUGGACCUGAAGGAGCAUCCUGGCCCCCAUUUCCUCCAGCCUGGGGAAGAGCUUCACCAUAGCCAGCUUCAUGAGGUCGGCGGCGGUGCCCUGGACGGGCAUGUUGAAGGCCAUGCGCUCGGCCGCCUCCCGCACGCUCUUCACCCGGGCCUCUAGGUCUGGCACGUAGCGGCGGCGGCCGAAGAGGGUCUCCACGUACCCCCGCCUCCUGCCCUCCUCCAGGGUCUUCUCAAUCCAGGCCCGCACCUUGG…	VSW-3	TTAATTGGGCCACCTATAGTCACTCCTTGGCGGAGAGCCAGTCCTCCCCTATCCCCACCTCCACCTCCAGGGGCACGGCCAGGGGATACACCCCCTCCATGACCTCCTTGGCCAGCCGGGCCACGGCCTCCGCCCTCTCTTTTGGGGCCTCGAGGACCAGCTCGTCGTGGACCTGAAGGAGCATCCTGGCCCCCATTTCCTCCAGCCTGGGGAAGAGCTTCACCATAGCCAGCTTCATGAGGTCGGCGGCGGTGCCCTGGACGGGCATGTTGAAGGCCATGCGCTCGGCCGCCTCCCGCACGCTCTTCACCCGGGCCTCTAGGTCTGGCACGTAGCGGCGGCGGCCGAAGAGGGTCTCCACGTACCCCCGCCTCCTGCCCTCCTCCAGGGTCTTCTCAA…	fwd: TTAATTGGGCCACCTATAGTCACTCCTTGGCGGAGAGCCAG rev: GACGAGCTAGGGCTTCCCG	TaqDNAP-pET28a
SARS-CoV-2 mini-genome (TRS2-deleted, 961 bp)	positive-sense strand (+)	GAUUAAAGGUUUAUACCUUCCCAGGUAACAAACCAACCAACUUUCGAUCUCUUGUAGAUCUGUUCUCUAAACGAACUUUAAAAUCUGUGUGGCUGUCACUCGGCUGCAUGCUUAGUGCACUCACGCAGUAUAAUUAAUAACUAAUUACUGUCGUUGACAGGACACGAGUAACUCGUCUAUCUUCUGCAGGCUGCUUACGGUUUCGUCCGUGUUGCAGCCGAUCAUCAGCACAUCUAGGUUUCGUCCGGGUGUGACCGAAAGGUAAGAUUAAACACAGACCAUUCCAGUAGCAGUGACAAUAUUGCUUUGCUUGUACAGUAAGUGACAACAGAUGUUUCAUCUCGUUGACUUUCAGGUUACUAUAGCAGAGAUAUUACUAAUUAUUAUGAGGACUUUUAA…	VSW-3	TTAATTGGGCCACCTATAGATTAAAGGTTTATACCTTCCCAGGTAACAAACCAACCAACTTTCGATCTCTTGTAGATCTGTTCTCTAAACGAACTTTAAAATCTGTGTGGCTGTCACTCGGCTGCATGCTTAGTGCACTCACGCAGTATAATTAATAACTAATTACTGTCGTTGACAGGACACGAGTAACTCGTCTATCTTCTGCAGGCTGCTTACGGTTTCGTCCGTGTTGCAGCCGATCATCAGCACATCTAGGTTTCGTCCGGGTGTGACCGAAAGGTAAGATTAAACACAGACCATTCCAGTAGCAGTGACAATATTGCTTTGCTTGTACAGTAAGTGACAACAGATGTTTCATCTCGTTGACTTTCAGGTTACTATAGCAGAGATATTACTAAT…	fwd: Primer A rev: Primer B	S2mgdTRS2-pUC19
	negative-sense strand (-)	GUCAUUCUCCUAAGAAGCUAUUAAAAUCACAUGGGGAUAGCACUACUAAAAUUAAUUUUACACAUUAGGGCUCUUCCAUAUAGGCAGCUCUCCCUAGCAUUGUUCACUGUACACUCGAUCGUACUCCGCGUGGCCUCGGUGAAAAUGUGGUGGCUCUUUCAAGUCCUCCCUAAUGUUACACACUGAUUAAAGAUUGCUAUGUGAGAUUAAAGUUAACUACAUCUACUUGUGCUAUGUAGUUACGAGAAUUCAUUCUGCACAAGAGUAGACUAUAUAUCGUAAACGGAAAAGCGAAAACGUUUAUAUAGCCCAUCUGCCUUGUGUGGUCUGCAUGAGUUUAGGCCUGAGUUGAGUCAGCACUGCUCAUGGAUUGUUGCAAUUGUUUGGAGAAAUAAAGCU…	VSW-3	CGACTCTAGATTAATTGGGCCACCTATAGTCATTCTCCTAAGAAGCTATTAAAATCACATGGGGATAGCACTACTAAAATTAATTTTACACATTAGGGCTCTTCCATATAGGCAGCTCTCCCTAGCATTGTTCACTGTACACTCGATCGTACTCCGCGTGGCCTCGGTGAAAATGTGGTGGCTCTTTCAAGTCCTCCCTAATGTTACACACTGATTAAAGATTGCTATGTGAGATTAAAGTTAACTACATCTACTTGTGCTATGTAGTTACGAGAATTCATTCTGCACAAGAGTAGACTATATATCGTAAACGGAAAAGCGAAAACGTTTATATAGCCCATCTGCCTTGTGTGGTCTGCATGAGTTTAGGCCTGAGTTGAGTCAGCACTGCTCATGGAT…	fwd: Primer C rev: Primer D	S2mgdTRS2-pUC19
dm200 (767 bp)	positive-sense strand (+)	GAUUAAAGGUUUAUACCUUCCCAGGUAACAAACCAACCAACUUUCGAUCUCUUGUAGAUCUGUUCUCUAAACGAACUUUAAAAUCUGUGUGGCUGUCACUCGGCUGCAUGCUUAGUGCACUCACGCAGUAUAAUUAAUAACUAAUUACUGUCGUUGACAGGACACGAGUAACUCGUCUAUCUUCUGCAGGCUGCUUACGGUUUCGUCCGUGUUGCAGCCGAUCAUCAGCACAUCUAGGUUUCGUCCGGGUGUGACCGAAAGGUAAGAUUAAACACAGACCAUUCCAGUAGCAGUGACAAUAUUGCUUUGCUUGUACAGUAAGUGACAACAGAUGUUUCAUCUCGUUGACUUUCAGGUUACUAUAGCAGAGAUAUUACUAAUUAUUACAAUUGCAACAAU…	VSW-3	TTAATTGGGCCACCTATAGATTAAAGGTTTATACCTTCCCAGGTAACAAACCAACCAACTTTCGATCTCTTGTAGATCTGTTCTCTAAACGAACTTTAAAATCTGTGTGGCTGTCACTCGGCTGCATGCTTAGTGCACTCACGCAGTATAATTAATAACTAATTACTGTCGTTGACAGGACACGAGTAACTCGTCTATCTTCTGCAGGCTGCTTACGGTTTCGTCCGTGTTGCAGCCGATCATCAGCACATCTAGGTTTCGTCCGGGTGTGACCGAAAGGTAAGATTAAACACAGACCATTCCAGTAGCAGTGACAATATTGCTTTGCTTGTACAGTAAGTGACAACAGATGTTTCATCTCGTTGACTTTCAGGTTACTATAGCAGAGATATTACTAAT…	fwd: Primer A rev: Primer B	S2mgdm200-pUC19
	negative-sense strand (-)	GUCAUUCUCCUAAGAAGCUAUUAAAAUCACAUGGGGAUAGCACUACUAAAAUUAAUUUUACACAUUAGGGCUCUUCCAUAUAGGCAGCUCUCCCUAGCAUUGUUCACUGUACACUCGAUCGUACUCCGCGUGGCCUCGGUGAAAAUGUGGUGGCUCUUUCAAGUCCUCCCUAAUGUUACACACUGAUUAAAGAUUGCUAUGUGAGAUUAAAGUUAACUACAUCUACUUGUGCUAUGUAGUUACGAGAAUUCAUUCUGCACAAGAGUAGACUAUAUAUCGUAAACGGAAAAGCGAAAACGUUUAUAUAGCCCAUCUGCCUUGUGUGGUCUGCAUGAGUUUAGGCCUGAGUUGAGUCAGCACUGCUCAUGGAUUGUUGCAAUUGUAAUAAUUAGUAAUAUC…	VSW-3	CGACTCTAGATTAATTGGGCCACCTATAGTCATTCTCCTAAGAAGCTATTAAAATCACATGGGGATAGCACTACTAAAATTAATTTTACACATTAGGGCTCTTCCATATAGGCAGCTCTCCCTAGCATTGTTCACTGTACACTCGATCGTACTCCGCGTGGCCTCGGTGAAAATGTGGTGGCTCTTTCAAGTCCTCCCTAATGTTACACACTGATTAAAGATTGCTATGTGAGATTAAAGTTAACTACATCTACTTGTGCTATGTAGTTACGAGAATTCATTCTGCACAAGAGTAGACTATATATCGTAAACGGAAAAGCGAAAACGTTTATATAGCCCATCTGCCTTGTGTGGTCTGCATGAGTTTAGGCCTGAGTTGAGTCAGCACTGCTCATGGAT…	fwd: Primer C rev: Primer D	S2mgdm200-pUC19
dmL100 (867 bp)	positive-sense strand (+)	GAUUAAAGGUUUAUACCUUCCCAGGUAACAAACCAACCAACUUUCGAUCUCUUGUAGAUCUGUUCUCUAAACGAACUUUAAAAUCUGUGUGGCUGUCACUCGGCUGCAUGCUUAGUGCACUCACGCAGUAUAAUUAAUAACUAAUUACUGUCGUUGACAGGACACGAGUAACUCGUCUAUCUUCUGCAGGCUGCUUACGGUUUCGUCCGUGUUGCAGCCGAUCAUCAGCACAUCUAGGUUUCGUCCGGGUGUGACCGAAAGGUAAGAUUAAACACAGACCAUUCCAGUAGCAGUGACAAUAUUGCUUUGCUUGUACAGUAAGUGACAACAGAUGUUUCAUCUCGUUGACUUUCAGGUUACUAUAGCAGAGAUAUUACUAAUUAUUAAGAUGAAGAGCAA…	VSW-3	TTAATTGGGCCACCTATAGATTAAAGGTTTATACCTTCCCAGGTAACAAACCAACCAACTTTCGATCTCTTGTAGATCTGTTCTCTAAACGAACTTTAAAATCTGTGTGGCTGTCACTCGGCTGCATGCTTAGTGCACTCACGCAGTATAATTAATAACTAATTACTGTCGTTGACAGGACACGAGTAACTCGTCTATCTTCTGCAGGCTGCTTACGGTTTCGTCCGTGTTGCAGCCGATCATCAGCACATCTAGGTTTCGTCCGGGTGTGACCGAAAGGTAAGATTAAACACAGACCATTCCAGTAGCAGTGACAATATTGCTTTGCTTGTACAGTAAGTGACAACAGATGTTTCATCTCGTTGACTTTCAGGTTACTATAGCAGAGATATTACTAAT…	fwd: Primer A rev: Primer B	S2mgdmL100-pUC19
	negative-sense strand (-)	GUCAUUCUCCUAAGAAGCUAUUAAAAUCACAUGGGGAUAGCACUACUAAAAUUAAUUUUACACAUUAGGGCUCUUCCAUAUAGGCAGCUCUCCCUAGCAUUGUUCACUGUACACUCGAUCGUACUCCGCGUGGCCUCGGUGAAAAUGUGGUGGCUCUUUCAAGUCCUCCCUAAUGUUACACACUGAUUAAAGAUUGCUAUGUGAGAUUAAAGUUAACUACAUCUACUUGUGCUAUGUAGUUACGAGAAUUCAUUCUGCACAAGAGUAGACUAUAUAUCGUAAACGGAAAAGCGAAAACGUUUAUAUAGCCCAUCUGCCUUGUGUGGUCUGCAUGAGUUUAGGCCUGAGUUGAGUCAGCACUGCUCAUGGAUUGUUGCAAUUGUUUGGAGAAAUAAAGCU…	VSW-3	CGACTCTAGATTAATTGGGCCACCTATAGTCATTCTCCTAAGAAGCTATTAAAATCACATGGGGATAGCACTACTAAAATTAATTTTACACATTAGGGCTCTTCCATATAGGCAGCTCTCCCTAGCATTGTTCACTGTACACTCGATCGTACTCCGCGTGGCCTCGGTGAAAATGTGGTGGCTCTTTCAAGTCCTCCCTAATGTTACACACTGATTAAAGATTGCTATGTGAGATTAAAGTTAACTACATCTACTTGTGCTATGTAGTTACGAGAATTCATTCTGCACAAGAGTAGACTATATATCGTAAACGGAAAAGCGAAAACGTTTATATAGCCCATCTGCCTTGTGTGGTCTGCATGAGTTTAGGCCTGAGTTGAGTCAGCACTGCTCATGGAT…	fwd: Primer C rev: Primer D	S2mgdmL100-pUC19
dmR100 (867 bp)	positive-sense strand (+)	GAUUAAAGGUUUAUACCUUCCCAGGUAACAAACCAACCAACUUUCGAUCUCUUGUAGAUCUGUUCUCUAAACGAACUUUAAAAUCUGUGUGGCUGUCACUCGGCUGCAUGCUUAGUGCACUCACGCAGUAUAAUUAAUAACUAAUUACUGUCGUUGACAGGACACGAGUAACUCGUCUAUCUUCUGCAGGCUGCUUACGGUUUCGUCCGUGUUGCAGCCGAUCAUCAGCACAUCUAGGUUUCGUCCGGGUGUGACCGAAAGGUAAGAUUAAACACAGACCAUUCCAGUAGCAGUGACAAUAUUGCUUUGCUUGUACAGUAAGUGACAACAGAUGUUUCAUCUCGUUGACUUUCAGGUUACUAUAGCAGAGAUAUUACUAAUUAUUAUGAGGACUUUUAA…	VSW-3	TTAATTGGGCCACCTATAGATTAAAGGTTTATACCTTCCCAGGTAACAAACCAACCAACTTTCGATCTCTTGTAGATCTGTTCTCTAAACGAACTTTAAAATCTGTGTGGCTGTCACTCGGCTGCATGCTTAGTGCACTCACGCAGTATAATTAATAACTAATTACTGTCGTTGACAGGACACGAGTAACTCGTCTATCTTCTGCAGGCTGCTTACGGTTTCGTCCGTGTTGCAGCCGATCATCAGCACATCTAGGTTTCGTCCGGGTGTGACCGAAAGGTAAGATTAAACACAGACCATTCCAGTAGCAGTGACAATATTGCTTTGCTTGTACAGTAAGTGACAACAGATGTTTCATCTCGTTGACTTTCAGGTTACTATAGCAGAGATATTACTAAT…	fwd: Primer A rev: Primer B	S2mgdmR100-pUC19
	negative-sense strand (-)	GUCAUUCUCCUAAGAAGCUAUUAAAAUCACAUGGGGAUAGCACUACUAAAAUUAAUUUUACACAUUAGGGCUCUUCCAUAUAGGCAGCUCUCCCUAGCAUUGUUCACUGUACACUCGAUCGUACUCCGCGUGGCCUCGGUGAAAAUGUGGUGGCUCUUUCAAGUCCUCCCUAAUGUUACACACUGAUUAAAGAUUGCUAUGUGAGAUUAAAGUUAACUACAUCUACUUGUGCUAUGUAGUUACGAGAAUUCAUUCUGCACAAGAGUAGACUAUAUAUCGUAAACGGAAAAGCGAAAACGUUUAUAUAGCCCAUCUGCCUUGUGUGGUCUGCAUGAGUUUAGGCCUGAGUUGAGUCAGCACUGCUCAUGGAUUGUUGCAAUUGAAUUGAGAAUAUUUAUU…	VSW-3	CGACTCTAGATTAATTGGGCCACCTATAGTCATTCTCCTAAGAAGCTATTAAAATCACATGGGGATAGCACTACTAAAATTAATTTTACACATTAGGGCTCTTCCATATAGGCAGCTCTCCCTAGCATTGTTCACTGTACACTCGATCGTACTCCGCGTGGCCTCGGTGAAAATGTGGTGGCTCTTTCAAGTCCTCCCTAATGTTACACACTGATTAAAGATTGCTATGTGAGATTAAAGTTAACTACATCTACTTGTGCTATGTAGTTACGAGAATTCATTCTGCACAAGAGTAGACTATATATCGTAAACGGAAAAGCGAAAACGTTTATATAGCCCATCTGCCTTGTGTGGTCTGCATGAGTTTAGGCCTGAGTTGAGTCAGCACTGCTCATGGAT…	fwd: Primer C rev: Primer D	S2mgdmR100-pUC19
dLpca (957 bp)	positive-sense strand (+)	GAUUAAAGGUUUAUACCUUCCCAGGUAACAAACCAACCAACUUUCGAUCUCUUGUAGAUCUGUUCUCUAAACGAACUUUAAAAUCUGUGUGGCUGUCACUCGGCUGCAUGCUUAGUGCACUCACGCAGUAUAAUUAAUAACUAAUUACUGUCGUUGACAGGACACGAGUAACUCGUCUAUCUUCUGCAGGCUGCUUACGGUUUCGUCCGUGUUGCAGCCGAUCAUCAGCACAUCUAGGUUUCGUCCGGGUGUGACCGAAAGGUAAGAUUAAACACAGACCAUUCCAGUAGCAGUGACAAUAUUGCUUUGCUUGUACAGUAAGUGACAACAGAUGUUUCAUCUCGUUGACUUUCAGGUUACUAUAGCAGAGAUAUUACUAAUUAUUAUGAGGACUUUUAA…	VSW-3	TTAATTGGGCCACCTATAGATTAAAGGTTTATACCTTCCCAGGTAACAAACCAACCAACTTTCGATCTCTTGTAGATCTGTTCTCTAAACGAACTTTAAAATCTGTGTGGCTGTCACTCGGCTGCATGCTTAGTGCACTCACGCAGTATAATTAATAACTAATTACTGTCGTTGACAGGACACGAGTAACTCGTCTATCTTCTGCAGGCTGCTTACGGTTTCGTCCGTGTTGCAGCCGATCATCAGCACATCTAGGTTTCGTCCGGGTGTGACCGAAAGGTAAGATTAAACACAGACCATTCCAGTAGCAGTGACAATATTGCTTTGCTTGTACAGTAAGTGACAACAGATGTTTCATCTCGTTGACTTTCAGGTTACTATAGCAGAGATATTACTAAT…	fwd: Primer A rev: Primer B	S2mgdLpca-pUC19
	negative-sense strand (-)	GUCAUUCUCCUAAGAAGCUAUUAAAAUCACAUGGGGAUAGCACUACUAAAAUUAAUUUUACACAUUAGGGCUCUUCCAUAUAGGCAGCUCUCCCUAGCAUUGUUCACUGUACACUCGAUCGUACUCCGCGUGGCCUCGGUGAAAAUGUGGUGGCUCUUUCAAGUCCUCCCUAAUGUUACACACUGAUUAAAGAUUGCUAUGUGAGAUUAAAGUUAACUACAUCUACUUGUGCUAUGUAGUUACGAGAAUUCAUUCUGCACAAGAGUAGACUAUAUAUCGUAAACGGAAAAGCGAAAACGUUUAUAUAGCCCAUCUGCCUUGUGUGGUCUGCAUGAGUUUAGGCCUGAGUUGAGUCAGCACUGCUCAUGGAUUGUUGCAAUUGUUUGGAGAAAUAAAGCU…	VSW-3	CGACTCTAGATTAATTGGGCCACCTATAGTCATTCTCCTAAGAAGCTATTAAAATCACATGGGGATAGCACTACTAAAATTAATTTTACACATTAGGGCTCTTCCATATAGGCAGCTCTCCCTAGCATTGTTCACTGTACACTCGATCGTACTCCGCGTGGCCTCGGTGAAAATGTGGTGGCTCTTTCAAGTCCTCCCTAATGTTACACACTGATTAAAGATTGCTATGTGAGATTAAAGTTAACTACATCTACTTGTGCTATGTAGTTACGAGAATTCATTCTGCACAAGAGTAGACTATATATCGTAAACGGAAAAGCGAAAACGTTTATATAGCCCATCTGCCTTGTGTGGTCTGCATGAGTTTAGGCCTGAGTTGAGTCAGCACTGCTCATGGAT…	fwd: Primer C rev: Primer D	S2mgdLpca-pUC19
dRpca (957 bp)	positive-sense strand (+)	GAUUAAAGGUUUAUACCUUCCCAGGUAACAAACCAACCAACUUUCGAUCUCUUGUAGAUCUGUUCUCUAAACGAACUUUAAAAUCUGUGUGGCUGUCACUCGGCUGCAUGCUUAGUGCACUCACGCAGUAUAAUUAAUAACUAAUUACUGUCGUUGACAGGACACGAGUAACUCGUCUAUCUUCUGCAGGCUGCUUACGGUUUCGUCCGUGUUGCAGCCGAUCAUCAGCACAUCUAGGUUUCGUCCGGGUGUGACCGAAAGGUAAGAUUAAACACAGACCAUUCCAGUAGCAGUGACAAUAUUGCUUUGCUUGUACAGUAAGUGACAACAGAUGUUUCAUCUCGUUGACUUUCAGGUUACUAUAGCAGAGAUAUUACUAAUUAUUAUGAGGACUUUUAA…	VSW-3	TTAATTGGGCCACCTATAGATTAAAGGTTTATACCTTCCCAGGTAACAAACCAACCAACTTTCGATCTCTTGTAGATCTGTTCTCTAAACGAACTTTAAAATCTGTGTGGCTGTCACTCGGCTGCATGCTTAGTGCACTCACGCAGTATAATTAATAACTAATTACTGTCGTTGACAGGACACGAGTAACTCGTCTATCTTCTGCAGGCTGCTTACGGTTTCGTCCGTGTTGCAGCCGATCATCAGCACATCTAGGTTTCGTCCGGGTGTGACCGAAAGGTAAGATTAAACACAGACCATTCCAGTAGCAGTGACAATATTGCTTTGCTTGTACAGTAAGTGACAACAGATGTTTCATCTCGTTGACTTTCAGGTTACTATAGCAGAGATATTACTAAT…	fwd: Primer A rev: Primer B	S2mgdRpca-pUC19
	negative-sense strand (-)	GUCAUUCUCCUAAGAAGCUAUUAAAAUCACAUGGGGAUAGCACUACUAAAAUUAAUUUUACACAUUAGGGCUCUUCCAUAUAGGCAGCUCUCCCUAGCAUUGUUCACUGUACACUCGAUCGUACUCCGCGUGGCCUCGGUGAAAAUGUGGUGGCUCUUUCAAGUCCUCCCUAAUGUUACACACUGAUUAAAGAUUGCUAUGUGAGAUUAAAGUUAACUACAUCUACUUGUGCUAUGUAGUUACGAGAAUUCAUUCUGCACAAGAGUAGACUAUAUAUCGUAAACGGAAAAGCGAAAACGUUUAUAUAGCCCAUCUGCCUUGUGUGGUCUGCAUGAGUUUAGGCCUGAGUUGAGUCAGCACUGCUCAUGGAUUGUUGCAAUUGUUUGGAGAAAUAAAGCU…	VSW-3	CGACTCTAGATTAATTGGGCCACCTATAGTCATTCTCCTAAGAAGCTATTAAAATCACATGGGGATAGCACTACTAAAATTAATTTTACACATTAGGGCTCTTCCATATAGGCAGCTCTCCCTAGCATTGTTCACTGTACACTCGATCGTACTCCGCGTGGCCTCGGTGAAAATGTGGTGGCTCTTTCAAGTCCTCCCTAATGTTACACACTGATTAAAGATTGCTATGTGAGATTAAAGTTAACTACATCTACTTGTGCTATGTAGTTACGAGAATTCATTCTGCACAAGAGTAGACTATATATCGTAAACGGAAAAGCGAAAACGTTTATATAGCCCATCTGCCTTGTGTGGTCTGCATGAGTTTAGGCCTGAGTTGAGTCAGCACTGCTCATGGAT…	fwd: Primer C rev: Primer D	S2mgdRpca-pUC19
dL&Rpca (947 bp)	positive-sense strand (+)	GAUUAAAGGUUUAUACCUUCCCAGGUAACAAACCAACCAACUUUCGAUCUCUUGUAGAUCUGUUCUCUAAACGAACUUUAAAAUCUGUGUGGCUGUCACUCGGCUGCAUGCUUAGUGCACUCACGCAGUAUAAUUAAUAACUAAUUACUGUCGUUGACAGGACACGAGUAACUCGUCUAUCUUCUGCAGGCUGCUUACGGUUUCGUCCGUGUUGCAGCCGAUCAUCAGCACAUCUAGGUUUCGUCCGGGUGUGACCGAAAGGUAAGAUUAAACACAGACCAUUCCAGUAGCAGUGACAAUAUUGCUUUGCUUGUACAGUAAGUGACAACAGAUGUUUCAUCUCGUUGACUUUCAGGUUACUAUAGCAGAGAUAUUACUAAUUAUUAUGAGGACUUUUAA…	VSW-3	TTAATTGGGCCACCTATAGATTAAAGGTTTATACCTTCCCAGGTAACAAACCAACCAACTTTCGATCTCTTGTAGATCTGTTCTCTAAACGAACTTTAAAATCTGTGTGGCTGTCACTCGGCTGCATGCTTAGTGCACTCACGCAGTATAATTAATAACTAATTACTGTCGTTGACAGGACACGAGTAACTCGTCTATCTTCTGCAGGCTGCTTACGGTTTCGTCCGTGTTGCAGCCGATCATCAGCACATCTAGGTTTCGTCCGGGTGTGACCGAAAGGTAAGATTAAACACAGACCATTCCAGTAGCAGTGACAATATTGCTTTGCTTGTACAGTAAGTGACAACAGATGTTTCATCTCGTTGACTTTCAGGTTACTATAGCAGAGATATTACTAAT…	fwd: Primer A rev: Primer B	S2mgdL&Rpca-pUC19
	negative-sense strand (-)	GUCAUUCUCCUAAGAAGCUAUUAAAAUCACAUGGGGAUAGCACUACUAAAAUUAAUUUUACACAUUAGGGCUCUUCCAUAUAGGCAGCUCUCCCUAGCAUUGUUCACUGUACACUCGAUCGUACUCCGCGUGGCCUCGGUGAAAAUGUGGUGGCUCUUUCAAGUCCUCCCUAAUGUUACACACUGAUUAAAGAUUGCUAUGUGAGAUUAAAGUUAACUACAUCUACUUGUGCUAUGUAGUUACGAGAAUUCAUUCUGCACAAGAGUAGACUAUAUAUCGUAAACGGAAAAGCGAAAACGUUUAUAUAGCCCAUCUGCCUUGUGUGGUCUGCAUGAGUUUAGGCCUGAGUUGAGUCAGCACUGCUCAUGGAUUGUUGCAAUUGUUUGGAGAAAUAAAGCU…	VSW-3	CGACTCTAGATTAATTGGGCCACCTATAGTCATTCTCCTAAGAAGCTATTAAAATCACATGGGGATAGCACTACTAAAATTAATTTTACACATTAGGGCTCTTCCATATAGGCAGCTCTCCCTAGCATTGTTCACTGTACACTCGATCGTACTCCGCGTGGCCTCGGTGAAAATGTGGTGGCTCTTTCAAGTCCTCCCTAATGTTACACACTGATTAAAGATTGCTATGTGAGATTAAAGTTAACTACATCTACTTGTGCTATGTAGTTACGAGAATTCATTCTGCACAAGAGTAGACTATATATCGTAAACGGAAAAGCGAAAACGTTTATATAGCCCATCTGCCTTGTGTGGTCTGCATGAGTTTAGGCCTGAGTTGAGTCAGCACTGCTCATGGAT…	fwd: Primer C rev: Primer D	S2mgdL&Rpca-pUC19
m200 (200 bp)	positive-sense strand (+)	GUGAGGACUUUUAAAGUUUCCAUUUGGAAUCUUGAUUACAUCAUAAACCUCAUAAUUAAAAAUUUAUCUAAGUCACUAACUGAGAAUAAAUAUUCUCAAUUAGAUGAAGAGCAACCAAUGGAGAUUGAUUAAACGAACAUGAAAAUUAUUCUUUUCUUGGCACUGAUAACACUCGCUACUUGUGAGCUUUAUUUCUCCAAA	T7 (S43Y)	TAATACGACTCACTATAGTGAGGACTTTTAAAGTTTCCATTTGGAATCTTGATTACATCATAAACCTCATAATTAAAAATTTATCTAAGTCACTAACTGAGAATAAATATTCTCAATTAGATGAAGAGCAACCAATGGAGATTGATTAAACGAACATGAAAATTATTCTTTTCTTGGCACTGATAACACTCGCTACTTGTGAGCTTTATTTCTCCAAA	fwd: TAATACGACTCACTATAGTGAGGACTTTTAAAGTTTCCATTTGG rev: TTTGGAGAAATAAAGCTCACAAGTAG	S2mg-pUC19
	negative-sense strand (-)	GUUUGGAGAAAUAAAGCUCACAAGUAGCGAGUGUUAUCAGUGCCAAGAAAAGAAUAAUUUUCAUGUUCGUUUAAUCAAUCUCCAUUGGUUGCUCUUCAUCUAAUUGAGAAUAUUUAUUCUCAGUUAGUGACUUAGAUAAAUUUUUAAUUAUGAGGUUUAUGAUGUAAUCAAGAUUCCAAAUGGAAACUUUAAAAGUCCUCA	T7 (S43Y)	TAATACGACTCACTATAGTTTGGAGAAATAAAGCTCACAAGTAGCGAGTGTTATCAGTGCCAAGAAAAGAATAATTTTCATGTTCGTTTAATCAATCTCCATTGGTTGCTCTTCATCTAATTGAGAATATTTATTCTCAGTTAGTGACTTAGATAAATTTTTAATTATGAGGTTTATGATGTAATCAAGATTCCAAATGGAAACTTTAAAAGTCCTCA	fwd: TAATACGACTCACTATAGTTTGGAGAAATAAAGCTCACAAGTAG rev: TGAGGACTTTTAAAGTTTCCATTTGG	S2mg-pUC19
mL100 (100 bp)	positive-sense strand (+)	GUGAGGACUUUUAAAGUUUCCAUUUGGAAUCUUGAUUACAUCAUAAACCUCAUAAUUAAAAAUUUAUCUAAGUCACUAACUGAGAAUAAAUAUUCUCAAUU	T7 (S43Y)	TAATACGACTCACTATAGTGAGGACTTTTAAAGTTTCCATTTGGAATCTTGATTACATCATAAACCTCATAATTAAAAATTTATCTAAGTCACTAACTGAGAATAAATATTCTCAATT	fwd: TAATACGACTCACTATAGTGAGGACTTTTAAAGTTTCCATTTGG (Primer E) rev: AATTGAGAATATTTATTCTCAGTTAGTGACTTAG (Primer F)	S2mg-pUC19
	negative-sense strand (-)	GAAUUGAGAAUAUUUAUUCUCAGUUAGUGACUUAGAUAAAUUUUUAAUUAUGAGGUUUAUGAUGUAAUCAAGAUUCCAAAUGGAAACUUUAAAAGUCCUCA	T7 (S43Y)	TAATACGACTCACTATAGAATTGAGAATATTTATTCTCAGTTAGTGACTTAGATAAATTTTTAATTATGAGGTTTATGATGTAATCAAGATTCCAAATGGAAACTTTAAAAGTCCTCA	fwd: TAATACGACTCACTATAGAATTGAGAATATTTATTCTCAGTTAGTGACTTAG (Primer G) rev: TGAGGACTTTTAAAGTTTCCATTTGG (Primer H)	S2mg-pUC19
m100 (100 bp)	positive-sense strand (+)	GAUAAUUAAAAAUUUAUCUAAGUCACUAACUGAGAAUAAAUAUUCUCAAUUAGAUGAAGAGCAACCAAUGGAGAUUGAUUAAACGAACAUGAAAAUUAUUC	T7 (S43Y)	TAATACGACTCACTATAGATAATTAAAAATTTATCTAAGTCACTAACTGAGAATAAATATTCTCAATTAGATGAAGAGCAACCAATGGAGATTGATTAAACGAACATGAAAATTATTC	fwd: TAATACGACTCACTATAGATAATTAAAAATTTATCTAAGTCACTAACTGAG rev: GAATAATTTTCATGTTCGTTTAATCAATCTC	S2mg-pUC19
	negative-sense strand (-)	GGAAUAAUUUUCAUGUUCGUUUAAUCAAUCUCCAUUGGUUGCUCUUCAUCUAAUUGAGAAUAUUUAUUCUCAGUUAGUGACUUAGAUAAAUUUUUAAUUAU	T7 (S43Y)	TAATACGACTCACTATAGGAATAATTTTCATGTTCGTTTAATCAATCTCCATTGGTTGCTCTTCATCTAATTGAGAATATTTATTCTCAGTTAGTGACTTAGATAAATTTTTAATTAT	fwd: TAATACGACTCACTATAGGAATAATTTTCATGTTCGTTTAATCAATCTC rev: ATAATTAAAAATTTATCTAAGTCACTAACTGAG	S2mg-pUC19
mR100 (100 bp)	positive-sense strand (+)	GAGAUGAAGAGCAACCAAUGGAGAUUGAUUAAACGAACAUGAAAAUUAUUCUUUUCUUGGCACUGAUAACACUCGCUACUUGUGAGCUUUAUUUCUCCAAA	T7 (S43Y)	TAATACGACTCACTATAGAGATGAAGAGCAACCAATGGAGATTGATTAAACGAACATGAAAATTATTCTTTTCTTGGCACTGATAACACTCGCTACTTGTGAGCTTTATTTCTCCAAA	fwd: TAATACGACTCACTATAGAGATGAAGAGCAACCAATGGAG rev: TTTGGAGAAATAAAGCTCACAAGTAG	S2mg-pUC19
	negative-sense strand (-)	GUUUGGAGAAAUAAAGCUCACAAGUAGCGAGUGUUAUCAGUGCCAAGAAAAGAAUAAUUUUCAUGUUCGUUUAAUCAAUCUCCAUUGGUUGCUCUUCAUCU	T7 (S43Y)	TAATACGACTCACTATAGTTTGGAGAAATAAAGCTCACAAGTAGCGAGTGTTATCAGTGCCAAGAAAAGAATAATTTTCATGTTCGTTTAATCAATCTCCATTGGTTGCTCTTCATCT	fwd: TAATACGACTCACTATAGTTTGGAGAAATAAAGCTCACAAGTAG rev: AGATGAAGAGCAACCAATGGAG	S2mg-pUC19
mL100L80 (80 bp)	positive-sense strand (+)	GUGAGGACUUUUAAAGUUUCCAUUUGGAAUCUUGAUUACAUCAUAAACCUCAUAAUUAAAAAUUUAUCUAAGUCACUAACU	T7 (S43Y)	TAATACGACTCACTATAGTGAGGACTTTTAAAGTTTCCATTTGGAATCTTGATTACATCATAAACCTCATAATTAAAAATTTATCTAAGTCACTAACT	fwd: TAATACGACTCACTATAGTGAGGACTTTTAAAGTTTCCATTTGG rev: AGTTAGTGACTTAGATAAATTTTTAATTATGAGG	S2mg-pUC19
	negative-sense strand (-)	GAGUUAGUGACUUAGAUAAAUUUUUAAUUAUGAGGUUUAUGAUGUAAUCAAGAUUCCAAAUGGAAACUUUAAAAGUCCUCA	T7 (S43Y)	TAATACGACTCACTATAGAGTTAGTGACTTAGATAAATTTTTAATTATGAGGTTTATGATGTAATCAAGATTCCAAATGGAAACTTTAAAAGTCCTCA	fwd: TAATACGACTCACTATAGAGTTAGTGACTTAGATAAATTTTTAATTATGAGG rev: TGAGGACTTTTAAAGTTTCCATTTGG	S2mg-pUC19
mL100R80 (80 bp)	positive-sense strand (+)	GAUUUGGAAUCUUGAUUACAUCAUAAACCUCAUAAUUAAAAAUUUAUCUAAGUCACUAACUGAGAAUAAAUAUUCUCAAUU	T7 (S43Y)	TAATACGACTCACTATAGATTTGGAATCTTGATTACATCATAAACCTCATAATTAAAAATTTATCTAAGTCACTAACTGAGAATAAATATTCTCAATT	fwd: TAATACGACTCACTATAGATTTGGAATCTTGATTACATCATAAACC rev: AATTGAGAATATTTATTCTCAGTTAGTGACTTAG	S2mg-pUC19
	negative-sense strand (-)	GAAUUGAGAAUAUUUAUUCUCAGUUAGUGACUUAGAUAAAUUUUUAAUUAUGAGGUUUAUGAUGUAAUCAAGAUUCCAAAU	T7 (S43Y)	TAATACGACTCACTATAGAATTGAGAATATTTATTCTCAGTTAGTGACTTAGATAAATTTTTAATTATGAGGTTTATGATGTAATCAAGATTCCAAAT	fwd: TAATACGACTCACTATAGAATTGAGAATATTTATTCTCAGTTAGTGACTTAG rev: ATTTGGAATCTTGATTACATCATAAACC	S2mg-pUC19
mR100L80 (80 bp)	positive-sense strand (+)	GAGAUGAAGAGCAACCAAUGGAGAUUGAUUAAACGAACAUGAAAAUUAUUCUUUUCUUGGCACUGAUAACACUCGCUACUU	T7 (S43Y)	TAATACGACTCACTATAGAGATGAAGAGCAACCAATGGAGATTGATTAAACGAACATGAAAATTATTCTTTTCTTGGCACTGATAACACTCGCTACTT	fwd: TAATACGACTCACTATAGAGATGAAGAGCAACCAATGGAG rev: AAGTAGCGAGTGTTATCAGTGCC	S2mg-pUC19
	negative-sense strand (-)	GAAGUAGCGAGUGUUAUCAGUGCCAAGAAAAGAAUAAUUUUCAUGUUCGUUUAAUCAAUCUCCAUUGGUUGCUCUUCAUCU	T7 (S43Y)	TAATACGACTCACTATAGAAGTAGCGAGTGTTATCAGTGCCAAGAAAAGAATAATTTTCATGTTCGTTTAATCAATCTCCATTGGTTGCTCTTCATCT	fwd: TAATACGACTCACTATAGAAGTAGCGAGTGTTATCAGTGCC rev: AGATGAAGAGCAACCAATGGAG	S2mg-pUC19
mR100R80 (80 bp)	positive-sense strand (+)	GAGAUUGAUUAAACGAACAUGAAAAUUAUUCUUUUCUUGGCACUGAUAACACUCGCUACUUGUGAGCUUUAUUUCUCCAAA	T7 (S43Y)	TAATACGACTCACTATAGAGATTGATTAAACGAACATGAAAATTATTCTTTTCTTGGCACTGATAACACTCGCTACTTGTGAGCTTTATTTCTCCAAA	fwd: TTAATTGGGCCACCTATAGAGATTGATTAAACGAACATGAAAATTATTC rev: TTTGGAGAAATAAAGCTCACAAGTAG	S2mg-pUC19
	negative-sense strand (-)	GUUUGGAGAAAUAAAGCUCACAAGUAGCGAGUGUUAUCAGUGCCAAGAAAAGAAUAAUUUUCAUGUUCGUUUAAUCAAUCU	T7 (S43Y)	TAATACGACTCACTATAGTTTGGAGAAATAAAGCTCACAAGTAGCGAGTGTTATCAGTGCCAAGAAAAGAATAATTTTCATGTTCGTTTAATCAATCT	fwd: TAATACGACTCACTATAGTTTGGAGAAATAAAGCTCACAAGTAG rev: AGATTGATTAAACGAACATGAAAATTATTC	S2mg-pUC19
mL100L80L->5 (80 bp)	positive-sense strand (+)	GUAUUAUGAGGACUUUUAAAGUUUCCAUUUGGAAUCUUGAUUACAUCAUAAACCUCAUAAUUAAAAAUUUAUCUAAGUCACC	T7 (S43Y)	TAATACGACTCACTATAGTATTATGAGGACTTTTAAAGTTTCCATTTGGAATCTTGATTACATCATAAACCTCATAATTAAAAATTTATCTAAGTCACC	fwd: TAATACGACTCACTATAGTATTATGAGGACTTTTAAAGTTTCCATTTGG rev: GGTGACTTAGATAAATTTTTAATTATGAGGTTTATG	S2mg-pUC19
	negative-sense strand (-)	GGUGACUUAGAUAAAUUUUUAAUUAUGAGGUUUAUGAUGUAAUCAAGAUUCCAAAUGGAAACUUUAAAAGUCCUCAUAAUAC	T7 (S43Y)	TAATACGACTCACTATAGGTGACTTAGATAAATTTTTAATTATGAGGTTTATGATGTAATCAAGATTCCAAATGGAAACTTTAAAAGTCCTCATAATAC	fwd: TAATACGACTCACTATAGGTGACTTAGATAAATTTTTAATTATGAGGTTTATG rev: GTATTATGAGGACTTTTAAAGTTTCCATTTGG	S2mg-pUC19
mL100L80L->10 (80 bp)	positive-sense strand (+)	GCUAAUUAUUAUGAGGACUUUUAAAGUUUCCAUUUGGAAUCUUGAUUACAUCAUAAACCUCAUAAUUAAAAAUUUAUCUAAC	T7 (S43Y)	TAATACGACTCACTATAGCTAATTATTATGAGGACTTTTAAAGTTTCCATTTGGAATCTTGATTACATCATAAACCTCATAATTAAAAATTTATCTAAC	fwd: TAATACGACTCACTATAGCTAATTATTATGAGGACTTTTAAAGTTTCCATTTGG rev: GTTAGATAAATTTTTAATTATGAGGTTTATGATGTAATC (Primer I)	S2mg-pUC19
	negative-sense strand (-)	GUUAGAUAAAUUUUUAAUUAUGAGGUUUAUGAUGUAAUCAAGAUUCCAAAUGGAAACUUUAAAAGUCCUCAUAAUAAUUAGC	T7 (S43Y)	TAATACGACTCACTATAGTTAGATAAATTTTTAATTATGAGGTTTATGATGTAATCAAGATTCCAAATGGAAACTTTAAAAGTCCTCATAATAATTAGC	fwd: TAATACGACTCACTATAGTTAGATAAATTTTTAATTATGAGGTTTATGATGTAATC (Primer J) rev: GCTAATTATTATGAGGACTTTTAAAGTTTCCATTTGG	S2mg-pUC19
m100L80 (80 bp)	positive-sense strand (+)	GAUAAUUAAAAAUUUAUCUAAGUCACUAACUGAGAAUAAAUAUUCUCAAUUAGAUGAAGAGCAACCAAUGGAGAUUGAUUA	T7 (S43Y)	TAATACGACTCACTATAGATAATTAAAAATTTATCTAAGTCACTAACTGAGAATAAATATTCTCAATTAGATGAAGAGCAACCAATGGAGATTGATTA	fwd: TAATACGACTCACTATAGATAATTAAAAATTTATCTAAGTCACTAACTGAG rev: TAATCAATCTCCATTGGTTGCTC	S2mg-pUC19
	negative-sense strand (-)	GUAAUCAAUCUCCAUUGGUUGCUCUUCAUCUAAUUGAGAAUAUUUAUUCUCAGUUAGUGACUUAGAUAAAUUUUUAAUUAU	T7 (S43Y)	TAATACGACTCACTATAGTAATCAATCTCCATTGGTTGCTCTTCATCTAATTGAGAATATTTATTCTCAGTTAGTGACTTAGATAAATTTTTAATTAT	fwd: TAATACGACTCACTATAGTAATCAATCTCCATTGGTTGCTC rev: ATAATTAAAAATTTATCTAAGTCACTAACTGAG	S2mg-pUC19
m100L80L->5 (80 bp)	positive-sense strand (+)	GACCUCAUAAUUAAAAAUUUAUCUAAGUCACUAACUGAGAAUAAAUAUUCUCAAUUAGAUGAAGAGCAACCAAUGGAGAUUC	T7 (S43Y)	TAATACGACTCACTATAGACCTCATAATTAAAAATTTATCTAAGTCACTAACTGAGAATAAATATTCTCAATTAGATGAAGAGCAACCAATGGAGATTC	fwd: TAATACGACTCACTATAGACCTCATAATTAAAAATTTATCTAAGTCACTAAC rev: GAATCTCCATTGGTTGCTCTTC	S2mg-pUC19
	negative-sense strand (-)	GAAUCUCCAUUGGUUGCUCUUCAUCUAAUUGAGAAUAUUUAUUCUCAGUUAGUGACUUAGAUAAAUUUUUAAUUAUGAGGUC	T7 (S43Y)	TAATACGACTCACTATAGAATCTCCATTGGTTGCTCTTCATCTAATTGAGAATATTTATTCTCAGTTAGTGACTTAGATAAATTTTTAATTATGAGGTC	fwd: TAATACGACTCACTATAGAATCTCCATTGGTTGCTCTTC rev: GACCTCATAATTAAAAATTTATCTAAGTCACTAAC	S2mg-pUC19
m100L80L->10 (80 bp)	positive-sense strand (+)	GCAUAAACCUCAUAAUUAAAAAUUUAUCUAAGUCACUAACUGAGAAUAAAUAUUCUCAAUUAGAUGAAGAGCAACCAAUGGC	T7 (S43Y)	TAATACGACTCACTATAGCATAAACCTCATAATTAAAAATTTATCTAAGTCACTAACTGAGAATAAATATTCTCAATTAGATGAAGAGCAACCAATGGC	fwd: TAATACGACTCACTATAGCATAAACCTCATAATTAAAAATTTATCTAAGTCAC rev: GCCATTGGTTGCTCTTCATC	S2mg-pUC19
	negative-sense strand (-)	GCCAUUGGUUGCUCUUCAUCUAAUUGAGAAUAUUUAUUCUCAGUUAGUGACUUAGAUAAAUUUUUAAUUAUGAGGUUUAUGC	T7 (S43Y)	TAATACGACTCACTATAGCCATTGGTTGCTCTTCATCTAATTGAGAATATTTATTCTCAGTTAGTGACTTAGATAAATTTTTAATTATGAGGTTTATGC	fwd: TAATACGACTCACTATAGCCATTGGTTGCTCTTCATC rev: GCATAAACCTCATAATTAAAAATTTATCTAAGTCAC	S2mg-pUC19
40L-5 (100 bp)	positive-sense strand (+)	GUGAGGACUUUUAAAGUUUCCAUUUGGAAUCUUGAUUACAUGGCGCACCUCAUAAUUAAAAAUUUAUCUAAGUCACUAACUGAGAAUAAAUAUUCUCAAUU	T7 (S43Y)	TAATACGACTCACTATAGTGAGGACTTTTAAAGTTTCCATTTGGAATCTTGATTACATGGCGCACCTCATAATTAAAAATTTATCTAAGTCACTAACTGAGAATAAATATTCTCAATT	fwd: Primer E rev: Primer F	S2mg40L-5-pUC19
	negative-sense strand (-)	GAAUUGAGAAUAUUUAUUCUCAGUUAGUGACUUAGAUAAAUUUUUAAUUAUGAGGUGCGCCUGAGGACUUUUAAAGUUUCCAUUUGGAAUCUUGAUUACAU	T7 (S43Y)	TAATACGACTCACTATAGAATTGAGAATATTTATTCTCAGTTAGTGACTTAGATAAATTTTTAATTATGAGGTGCGCCTGAGGACTTTTAAAGTTTCCATTTGGAATCTTGATTACAT	fwd: Primer G rev: Primer H	S2mg40L-5-pUC19
40R-5 (100 bp)	positive-sense strand (+)	GUGAGGACUUUUAAAGUUUCCAUUUGGAAUCUUGAUUACAUCAUAAACCUCAUAAUUAAAAAUUUAUCUAAGUCACCCGCCGAGAAUAAAUAUUCUCAAUU	T7 (S43Y)	TAATACGACTCACTATAGTGAGGACTTTTAAAGTTTCCATTTGGAATCTTGATTACATCATAAACCTCATAATTAAAAATTTATCTAAGTCACCCGCCGAGAATAAATATTCTCAATT	fwd: Primer E rev: AATTGAGAATATTTATTCTCGGCGGGTGACTTAG	S2mg40R-5-pUC19
	negative-sense strand (-)	GAAUUGAGAAUAUUUAUUCUCGGCGGGUGACUUAGAUAAAUUUUUAAUUAUGAGGUUUAUGAUGUAAUCAAGAUUCCAAAUGGAAACUUUAAAAGUCCUCA	T7 (S43Y)	TAATACGACTCACTATAGAATTGAGAATATTTATTCTCGGCGGGTGACTTAGATAAATTTTTAATTATGAGGTTTATGATGTAATCAAGATTCCAAATGGAAACTTTAAAAGTCCTCA	fwd: TAATACGACTCACTATAGAATTGAGAATATTTATTCTCGGCGGGTGACTTAG rev: Primer H	S2mg40R-5-pUC19
40L-10 (100 bp)	positive-sense strand (+)	GUGAGGACUUUUAAAGUUUCCAUUUGGAAUCUUGAUUACAUGGCCCGGCGCAUAAUUAAAAAUUUAUCUAAGUCACUAACUGAGAAUAAAUAUUCUCAAUU	T7 (S43Y)	TAATACGACTCACTATAGTGAGGACTTTTAAAGTTTCCATTTGGAATCTTGATTACATGGCCCGGCGCATAATTAAAAATTTATCTAAGTCACTAACTGAGAATAAATATTCTCAATT	fwd: Primer E rev: Primer F	S2mg40L-10-pUC19
	negative-sense strand (-)	GAAUUGAGAAUAUUUAUUCUCAGUUAGUGACUUAGAUAAAUUUUUAAUUAUGCGCCGGGCCAUGUAAUCAAGAUUCCAAAUGGAAACUUUAAAAGUCCUCA	T7 (S43Y)	TAATACGACTCACTATAGAATTGAGAATATTTATTCTCAGTTAGTGACTTAGATAAATTTTTAATTATGCGCCGGGCCATGTAATCAAGATTCCAAATGGAAACTTTAAAAGTCCTCA	fwd: Primer G rev: Primer H	S2mg40L-10-pUC19
40R-10 (100 bp)	positive-sense strand (+)	GUGAGGACUUUUAAAGUUUCCAUUUGGAAUCUUGAUUACAUCAUAAACCUCAUAAUUAAAAAUUUAUCUAACCGCCGGGCCGAGAAUAAAUAUUCUCAAUU	T7 (S43Y)	TAATACGACTCACTATAGTGAGGACTTTTAAAGTTTCCATTTGGAATCTTGATTACATCATAAACCTCATAATTAAAAATTTATCTAACCGCCGGGCCGAGAATAAATATTCTCAATT	fwd: Primer E rev: AATTGAGAATATTTATTCTCGGCCCGGCGGTTAG	S2mg40R-10-pUC19
	negative-sense strand (-)	GAAUUGAGAAUAUUUAUUCUCGGCCCGGCGGUUAGAUAAAUUUUUAAUUAUGAGGUUUAUGAUGUAAUCAAGAUUCCAAAUGGAAACUUUAAAAGUCCUCA	T7 (S43Y)	TAATACGACTCACTATAGAATTGAGAATATTTATTCTCGGCCCGGCGGTTAGATAAATTTTTAATTATGAGGTTTATGATGTAATCAAGATTCCAAATGGAAACTTTAAAAGTCCTCA	fwd: TAATACGACTCACTATAGAATTGAGAATATTTATTCTCGGCCCGGCGGTTAG rev: Primer H	S2mg40R-10-pUC19
40L-15 (100 bp)	positive-sense strand (+)	GUGAGGACUUUUAAAGUUUCCAUUUGGAAUCUUGAUUACAUGGCCGGGCCCGGCGCUAAAAAUUUAUCUAAGUCACUAACUGAGAAUAAAUAUUCUCAAUU	T7 (S43Y)	TAATACGACTCACTATAGTGAGGACTTTTAAAGTTTCCATTTGGAATCTTGATTACATGGCCGGGCCCGGCGCTAAAAATTTATCTAAGTCACTAACTGAGAATAAATATTCTCAATT	fwd: Primer E rev: Primer F	S2mg40L-15-pUC19
	negative-sense strand (-)	GAAUUGAGAAUAUUUAUUCUCAGUUAGUGACUUAGAUAAAUUUUUAGCGCCGGGCCCGGCCAUGUAAUCAAGAUUCCAAAUGGAAACUUUAAAAGUCCUCA	T7 (S43Y)	TAATACGACTCACTATAGAATTGAGAATATTTATTCTCAGTTAGTGACTTAGATAAATTTTTAGCGCCGGGCCCGGCCATGTAATCAAGATTCCAAATGGAAACTTTAAAAGTCCTCA	fwd: Primer G rev: Primer H	S2mg40L-15-pUC19
40R-15 (100 bp)	positive-sense strand (+)	GUGAGGACUUUUAAAGUUUCCAUUUGGAAUCUUGAUUACAUCAUAAACCUCAUAAUUAAAAAUUUACCGCCGGGCCCCGCCGAGAAUAAAUAUUCUCAAUU	T7 (S43Y)	TAATACGACTCACTATAGTGAGGACTTTTAAAGTTTCCATTTGGAATCTTGATTACATCATAAACCTCATAATTAAAAATTTACCGCCGGGCCCCGCCGAGAATAAATATTCTCAATT	fwd: Primer E rev: AATTGAGAATATTTATTCTCGGCGGGGCCCGGCG	S2mg40R-15-pUC19
	negative-sense strand (-)	GAAUUGAGAAUAUUUAUUCUCGGCGGGGCCCGGCGGUAAAUUUUUAAUUAUGAGGUUUAUGAUGUAAUCAAGAUUCCAAAUGGAAACUUUAAAAGUCCUCA	T7 (S43Y)	TAATACGACTCACTATAGAATTGAGAATATTTATTCTCGGCGGGGCCCGGCGGTAAATTTTTAATTATGAGGTTTATGATGTAATCAAGATTCCAAATGGAAACTTTAAAAGTCCTCA	fwd: TAATACGACTCACTATAGAATTGAGAATATTTATTCTCGGCGGGGCCCGGCG rev: Primer H	S2mg40R-15-pUC19
40LR-15 (100 bp)	positive-sense strand (+)	GUGAGGACUUUUAAAGUUUCCAUUUGGAAUCUUGAUUACAUGGCCGGGCCCGGCGCUAAAAAUUUACCGCCGGGCCCCGCCGAGAAUAAAUAUUCUCAAUU	T7 (S43Y)	TAATACGACTCACTATAGTGAGGACTTTTAAAGTTTCCATTTGGAATCTTGATTACATGGCCGGGCCCGGCGCTAAAAATTTACCGCCGGGCCCCGCCGAGAATAAATATTCTCAATT	fwd: Primer E rev: AATTGAGAATATTTATTCTCGGCGGGGCCCGGCG	S2mg40LR-15-pUC19
	negative-sense strand (-)	GAAUUGAGAAUAUUUAUUCUCGGCGGGGCCCGGCGGUAAAUUUUUAGCGCCGGGCCCGGCCAUGUAAUCAAGAUUCCAAAUGGAAACUUUAAAAGUCCUCA	T7 (S43Y)	TAATACGACTCACTATAGAATTGAGAATATTTATTCTCGGCGGGGCCCGGCGGTAAATTTTTAGCGCCGGGCCCGGCCATGTAATCAAGATTCCAAATGGAAACTTTAAAAGTCCTCA	fwd: TAATACGACTCACTATAGAATTGAGAATATTTATTCTCGGCGGGGCCCGGCG rev: Primer H	S2mg40LR-15-pUC19
S100 (100 bp)	positive-sense strand (+)	GGACCAUUCCAGUAGCAGUGACAAUAUUGCUUUGCUUGUACAGUAAGUGACAACAGAUGUUUCAUCUCGUUGACUUUCAGGUUACUAUAGCAGAGAUAUUA	VSW-3	TTAATTGGGCCACCTATAGGACCATTCCAGTAGCAGTGACAATATTGCTTTGCTTGTACAGTAAGTGACAACAGATGTTTCATCTCGTTGACTTTCAGGTTACTATAGCAGAGATATTA	fwd: TTAATTGGGCCACCTATAGGACCATTCCAGTAGCAGTGAC rev: TAATATCTCTGCTATAGTAACCTGAAAGTC	S2mgdm200-pUC19
	negative-sense strand (-)	GUAAUAUCUCUGCUAUAGUAACCUGAAAGUCAACGAGAUGAAACAUCUGUUGUCACUUACUGUACAAGCAAAGCAAUAUUGUCACUGCUACUGGAAUGGUC	VSW-3	TTAATTGGGCCACCTATAGTAATATCTCTGCTATAGTAACCTGAAAGTCAACGAGATGAAACATCTGTTGTCACTTACTGTACAAGCAAAGCAATATTGTCACTGCTACTGGAATGGTC	fwd: TTAATTGGGCCACCTATAGTAATATCTCTGCTATAGTAACCTGAAAGTC rev: GACCATTCCAGTAGCAGTGAC	S2mgdm200-pUC19
S100#10 (100 bp)	positive-sense strand (+)	GGACCAUUCCAGUAGCAGUGACAAUAUUGCUUUGCUUGUACAGUAAGUGACAACAGUAAAAAUUUAUCGUUGACUUUCAGGUUACUAUAGCAGAGAUAUUA	VSW-3	TTAATTGGGCCACCTATAGGACCATTCCAGTAGCAGTGACAATATTGCTTTGCTTGTACAGTAAGTGACAACAGTAAAAATTTATCGTTGACTTTCAGGTTACTATAGCAGAGATATTA	fwd: TTAATTGGGCCACCTATAGGACCATTCCAGTAGCAGTGAC rev: TAATATCTCTGCTATAGTAACCTGAAAGTC	S2mgdm200S100#10-pUC19
	negative-sense strand (-)	GUAAUAUCUCUGCUAUAGUAACCUGAAAGUCAACGAUAAAUUUUUACUGUUGUCACUUACUGUACAAGCAAAGCAAUAUUGUCACUGCUACUGGAAUGGUC	VSW-3	TTAATTGGGCCACCTATAGTAATATCTCTGCTATAGTAACCTGAAAGTCAACGATAAATTTTTACTGTTGTCACTTACTGTACAAGCAAAGCAATATTGTCACTGCTACTGGAATGGTC	fwd: TTAATTGGGCCACCTATAGTAATATCTCTGCTATAGTAACCTGAAAGTC rev: GACCATTCCAGTAGCAGTGAC	S2mgdm200S100#10-pUC19
S100#20 (100 bp)	positive-sense strand (+)	GGACCAUUCCAGUAGCAGUGACAAUAUUGCUUUGCUUGUACAGUAAGUGACAUAAUUAAAAAUUUAUCUAAGACUUUCAGGUUACUAUAGCAGAGAUAUUA	VSW-3	TTAATTGGGCCACCTATAGGACCATTCCAGTAGCAGTGACAATATTGCTTTGCTTGTACAGTAAGTGACATAATTAAAAATTTATCTAAGACTTTCAGGTTACTATAGCAGAGATATTA	fwd: TTAATTGGGCCACCTATAGGACCATTCCAGTAGCAGTGAC rev: TAATATCTCTGCTATAGTAACCTGAAAGTC	S2mgdm200S100#20-pUC19
	negative-sense strand (-)	GUAAUAUCUCUGCUAUAGUAACCUGAAAGUCUUAGAUAAAUUUUUAAUUAUGUCACUUACUGUACAAGCAAAGCAAUAUUGUCACUGCUACUGGAAUGGUC	VSW-3	TTAATTGGGCCACCTATAGTAATATCTCTGCTATAGTAACCTGAAAGTCTTAGATAAATTTTTAATTATGTCACTTACTGTACAAGCAAAGCAATATTGTCACTGCTACTGGAATGGTC	fwd: TTAATTGGGCCACCTATAGTAATATCTCTGCTATAGTAACCTGAAAGTC rev: GACCATTCCAGTAGCAGTGAC	S2mgdm200S100#20-pUC19
E100 (100 bp)	positive-sense strand (+)	GCUGGAAAAUACUAUUCCGGGCUUCACCCGCCCUAAUCAUGGUUAUCUUGAAAGCUGGGCGCGUCAGGGCGUUCUGCUACUCAAUACUGUGUUGACGGUAC	VSW-3	TTAATTGGGCCACCTATAGCTGGAAAATACTATTCCGGGCTTCACCCGCCCTAATCATGGTTATCTTGAAAGCTGGGCGCGTCAGGGCGTTCTGCTACTCAATACTGTGTTGACGGTAC	fwd: TTAATTGGGCCACCTATAGCTGGAAAATACTATTCCGGGC rev: GTACCGTCAACACAGTATTGAG	Ecung-pET28a
	negative-sense strand (-)	GGUACCGUCAACACAGUAUUGAGUAGCAGAACGCCCUGACGCGCCCAGCUUUCAAGAUAACCAUGAUUAGGGCGGGUGAAGCCCGGAAUAGUAUUUUCCAG	VSW-3	TTAATTGGGCCACCTATAGGTACCGTCAACACAGTATTGAGTAGCAGAACGCCCTGACGCGCCCAGCTTTCAAGATAACCATGATTAGGGCGGGTGAAGCCCGGAATAGTATTTTCCAG	fwd: TTAATTGGGCCACCTATAGGTACCGTCAACACAGTATTGAG rev: CTGGAAAATACTATTCCGGGC	Ecung-pET28a
E100#10 (100 bp)	positive-sense strand (+)	GCUGGAAAAUACUAUUCCGGGCUUCACCCGCCCUAAUCAUGGUUAUCUUGAAAGCUUAAAAAUUUAGGGCGUUCUGCUACUCAAUACUGUGUUGACGGUAC	VSW-3	TTAATTGGGCCACCTATAGCTGGAAAATACTATTCCGGGCTTCACCCGCCCTAATCATGGTTATCTTGAAAGCTTAAAAATTTAGGGCGTTCTGCTACTCAATACTGTGTTGACGGTAC	fwd: TTAATTGGGCCACCTATAGCTGGAAAATACTATTCCGGGC rev: GTACCGTCAACACAGTATTGAG	EcungE100#10-pET28a
	negative-sense strand (-)	GGUACCGUCAACACAGUAUUGAGUAGCAGAACGCCCUAAAUUUUUAAGCUUUCAAGAUAACCAUGAUUAGGGCGGGUGAAGCCCGGAAUAGUAUUUUCCAG	VSW-3	TTAATTGGGCCACCTATAGGTACCGTCAACACAGTATTGAGTAGCAGAACGCCCTAAATTTTTAAGCTTTCAAGATAACCATGATTAGGGCGGGTGAAGCCCGGAATAGTATTTTCCAG	fwd: TTAATTGGGCCACCTATAGGTACCGTCAACACAGTATTGAG rev: CTGGAAAATACTATTCCGGGC	EcungE100#10-pET28a
E100#20 (100 bp)	positive-sense strand (+)	GCUGGAAAAUACUAUUCCGGGCUUCACCCGCCCUAAUCAUGGUUAUCUUGAAUAAUUAAAAAUUUAUCUAAUUCUGCUACUCAAUACUGUGUUGACGGUAC	VSW-3	TTAATTGGGCCACCTATAGCTGGAAAATACTATTCCGGGCTTCACCCGCCCTAATCATGGTTATCTTGAATAATTAAAAATTTATCTAATTCTGCTACTCAATACTGTGTTGACGGTAC	fwd: TTAATTGGGCCACCTATAGCTGGAAAATACTATTCCGGGC rev: GTACCGTCAACACAGTATTGAG	EcungE100#20-pET28a
	negative-sense strand (-)	GGUACCGUCAACACAGUAUUGAGUAGCAGAAUUAGAUAAAUUUUUAAUUAUUCAAGAUAACCAUGAUUAGGGCGGGUGAAGCCCGGAAUAGUAUUUUCCAG	VSW-3	TTAATTGGGCCACCTATAGGTACCGTCAACACAGTATTGAGTAGCAGAATTAGATAAATTTTTAATTATTCAAGATAACCATGATTAGGGCGGGTGAAGCCCGGAATAGTATTTTCCAG	fwd: TTAATTGGGCCACCTATAGGTACCGTCAACACAGTATTGAG rev: CTGGAAAATACTATTCCGGGC	EcungE100#20-pET28a
10L-1 (100 bp)	positive-sense strand (+)	GUGAGGACUUUUAAAGUUUCCAUUUGGAAUCUUGAUUACAUCAUAAACCUCAUAAUGAAAAAUUUAUCUAAGUCACUAACUGAGAAUAAAUAUUCUCAAUU	T7 (S43Y)	TAATACGACTCACTATAGTGAGGACTTTTAAAGTTTCCATTTGGAATCTTGATTACATCATAAACCTCATAATGAAAAATTTATCTAAGTCACTAACTGAGAATAAATATTCTCAATT	fwd: Primer E rev: Primer F	S2mg10L-1-pUC19
	negative-sense strand (-)	GAAUUGAGAAUAUUUAUUCUCAGUUAGUGACUUAGAUAAAUUUUUCAUUAUGAGGUUUAUGAUGUAAUCAAGAUUCCAAAUGGAAACUUUAAAAGUCCUCA	T7 (S43Y)	TAATACGACTCACTATAGAATTGAGAATATTTATTCTCAGTTAGTGACTTAGATAAATTTTTCATTATGAGGTTTATGATGTAATCAAGATTCCAAATGGAAACTTTAAAAGTCCTCA	fwd: Primer G rev: Primer H	S2mg10L-1-pUC19
10L-2 (100 bp)	positive-sense strand (+)	GUGAGGACUUUUAAAGUUUCCAUUUGGAAUCUUGAUUACAUCAUAAACCUCAUAAUGCAAAAUUUAUCUAAGUCACUAACUGAGAAUAAAUAUUCUCAAUU	T7 (S43Y)	TAATACGACTCACTATAGTGAGGACTTTTAAAGTTTCCATTTGGAATCTTGATTACATCATAAACCTCATAATGCAAAATTTATCTAAGTCACTAACTGAGAATAAATATTCTCAATT	fwd: Primer E rev: Primer F	S2mg10L-2-pUC19
	negative-sense strand (-)	GAAUUGAGAAUAUUUAUUCUCAGUUAGUGACUUAGAUAAAUUUUGCAUUAUGAGGUUUAUGAUGUAAUCAAGAUUCCAAAUGGAAACUUUAAAAGUCCUCA	T7 (S43Y)	TAATACGACTCACTATAGAATTGAGAATATTTATTCTCAGTTAGTGACTTAGATAAATTTTGCATTATGAGGTTTATGATGTAATCAAGATTCCAAATGGAAACTTTAAAAGTCCTCA	fwd: Primer G rev: Primer H	S2mg10L-2-pUC19
10L-3 (100 bp)	positive-sense strand (+)	GUGAGGACUUUUAAAGUUUCCAUUUGGAAUCUUGAUUACAUCAUAAACCUCAUAAUGCCAAAUUUAUCUAAGUCACUAACUGAGAAUAAAUAUUCUCAAUU	T7 (S43Y)	TAATACGACTCACTATAGTGAGGACTTTTAAAGTTTCCATTTGGAATCTTGATTACATCATAAACCTCATAATGCCAAATTTATCTAAGTCACTAACTGAGAATAAATATTCTCAATT	fwd: Primer E rev: Primer F	S2mg10L-3-pUC19
	negative-sense strand (-)	GAAUUGAGAAUAUUUAUUCUCAGUUAGUGACUUAGAUAAAUUUGGCAUUAUGAGGUUUAUGAUGUAAUCAAGAUUCCAAAUGGAAACUUUAAAAGUCCUCA	T7 (S43Y)	TAATACGACTCACTATAGAATTGAGAATATTTATTCTCAGTTAGTGACTTAGATAAATTTGGCATTATGAGGTTTATGATGTAATCAAGATTCCAAATGGAAACTTTAAAAGTCCTCA	fwd: Primer G rev: Primer H	S2mg10L-3-pUC19
10L-4 (100 bp)	positive-sense strand (+)	GUGAGGACUUUUAAAGUUUCCAUUUGGAAUCUUGAUUACAUCAUAAACCUCAUAAUGCCCAAUUUAUCUAAGUCACUAACUGAGAAUAAAUAUUCUCAAUU	T7 (S43Y)	TAATACGACTCACTATAGTGAGGACTTTTAAAGTTTCCATTTGGAATCTTGATTACATCATAAACCTCATAATGCCCAATTTATCTAAGTCACTAACTGAGAATAAATATTCTCAATT	fwd: Primer E rev: Primer F	S2mg10L-4-pUC19
	negative-sense strand (-)	GAAUUGAGAAUAUUUAUUCUCAGUUAGUGACUUAGAUAAAUUGGGCAUUAUGAGGUUUAUGAUGUAAUCAAGAUUCCAAAUGGAAACUUUAAAAGUCCUCA	T7 (S43Y)	TAATACGACTCACTATAGAATTGAGAATATTTATTCTCAGTTAGTGACTTAGATAAATTGGGCATTATGAGGTTTATGATGTAATCAAGATTCCAAATGGAAACTTTAAAAGTCCTCA	fwd: Primer G rev: Primer H	S2mg10L-4-pUC19
10L-5 (100 bp)	positive-sense strand (+)	GUGAGGACUUUUAAAGUUUCCAUUUGGAAUCUUGAUUACAUCAUAAACCUCAUAAUGCCCCAUUUAUCUAAGUCACUAACUGAGAAUAAAUAUUCUCAAUU	T7 (S43Y)	TAATACGACTCACTATAGTGAGGACTTTTAAAGTTTCCATTTGGAATCTTGATTACATCATAAACCTCATAATGCCCCATTTATCTAAGTCACTAACTGAGAATAAATATTCTCAATT	fwd: Primer E rev: Primer F	S2mg10L-5-pUC19
	negative-sense strand (-)	GAAUUGAGAAUAUUUAUUCUCAGUUAGUGACUUAGAUAAAUGGGGCAUUAUGAGGUUUAUGAUGUAAUCAAGAUUCCAAAUGGAAACUUUAAAAGUCCUCA	T7 (S43Y)	TAATACGACTCACTATAGAATTGAGAATATTTATTCTCAGTTAGTGACTTAGATAAATGGGGCATTATGAGGTTTATGATGTAATCAAGATTCCAAATGGAAACTTTAAAAGTCCTCA	fwd: Primer G rev: Primer H	S2mg10L-5-pUC19
10R-1 (100 bp)	positive-sense strand (+)	GUGAGGACUUUUAAAGUUUCCAUUUGGAAUCUUGAUUACAUCAUAAACCUCAUAAUUAAAAAUUUCUCUAAGUCACUAACUGAGAAUAAAUAUUCUCAAUU	T7 (S43Y)	TAATACGACTCACTATAGTGAGGACTTTTAAAGTTTCCATTTGGAATCTTGATTACATCATAAACCTCATAATTAAAAATTTCTCTAAGTCACTAACTGAGAATAAATATTCTCAATT	fwd: Primer E rev: Primer F	S2mg10R-1-pUC19
	negative-sense strand (-)	GAAUUGAGAAUAUUUAUUCUCAGUUAGUGACUUAGAGAAAUUUUUAAUUAUGAGGUUUAUGAUGUAAUCAAGAUUCCAAAUGGAAACUUUAAAAGUCCUCA	T7 (S43Y)	TAATACGACTCACTATAGAATTGAGAATATTTATTCTCAGTTAGTGACTTAGAGAAATTTTTAATTATGAGGTTTATGATGTAATCAAGATTCCAAATGGAAACTTTAAAAGTCCTCA	fwd: Primer G rev: Primer H	S2mg10R-1-pUC19
10R-2 (100 bp)	positive-sense strand (+)	GUGAGGACUUUUAAAGUUUCCAUUUGGAAUCUUGAUUACAUCAUAAACCUCAUAAUUAAAAAUUGCUCUAAGUCACUAACUGAGAAUAAAUAUUCUCAAUU	T7 (S43Y)	TAATACGACTCACTATAGTGAGGACTTTTAAAGTTTCCATTTGGAATCTTGATTACATCATAAACCTCATAATTAAAAATTGCTCTAAGTCACTAACTGAGAATAAATATTCTCAATT	fwd: Primer E rev: Primer F	S2mg10R-2-pUC19
	negative-sense strand (-)	GAAUUGAGAAUAUUUAUUCUCAGUUAGUGACUUAGAGCAAUUUUUAAUUAUGAGGUUUAUGAUGUAAUCAAGAUUCCAAAUGGAAACUUUAAAAGUCCUCA	T7 (S43Y)	TAATACGACTCACTATAGAATTGAGAATATTTATTCTCAGTTAGTGACTTAGAGCAATTTTTAATTATGAGGTTTATGATGTAATCAAGATTCCAAATGGAAACTTTAAAAGTCCTCA	fwd: Primer G rev: Primer H	S2mg10R-2-pUC19
10R-3 (100 bp)	positive-sense strand (+)	GUGAGGACUUUUAAAGUUUCCAUUUGGAAUCUUGAUUACAUCAUAAACCUCAUAAUUAAAAAUGGCUCUAAGUCACUAACUGAGAAUAAAUAUUCUCAAUU	T7 (S43Y)	TAATACGACTCACTATAGTGAGGACTTTTAAAGTTTCCATTTGGAATCTTGATTACATCATAAACCTCATAATTAAAAATGGCTCTAAGTCACTAACTGAGAATAAATATTCTCAATT	fwd: Primer E rev: Primer F	S2mg10R-3-pUC19
	negative-sense strand (-)	GAAUUGAGAAUAUUUAUUCUCAGUUAGUGACUUAGAGCCAUUUUUAAUUAUGAGGUUUAUGAUGUAAUCAAGAUUCCAAAUGGAAACUUUAAAAGUCCUCA	T7 (S43Y)	TAATACGACTCACTATAGAATTGAGAATATTTATTCTCAGTTAGTGACTTAGAGCCATTTTTAATTATGAGGTTTATGATGTAATCAAGATTCCAAATGGAAACTTTAAAAGTCCTCA	fwd: Primer G rev: Primer H	S2mg10R-3-pUC19
10R-4 (100 bp)	positive-sense strand (+)	GUGAGGACUUUUAAAGUUUCCAUUUGGAAUCUUGAUUACAUCAUAAACCUCAUAAUUAAAAAGGGCUCUAAGUCACUAACUGAGAAUAAAUAUUCUCAAUU	T7 (S43Y)	TAATACGACTCACTATAGTGAGGACTTTTAAAGTTTCCATTTGGAATCTTGATTACATCATAAACCTCATAATTAAAAAGGGCTCTAAGTCACTAACTGAGAATAAATATTCTCAATT	fwd: Primer E rev: Primer F	S2mg10R-4-pUC19
	negative-sense strand (-)	GAAUUGAGAAUAUUUAUUCUCAGUUAGUGACUUAGAGCCCUUUUUAAUUAUGAGGUUUAUGAUGUAAUCAAGAUUCCAAAUGGAAACUUUAAAAGUCCUCA	T7 (S43Y)	TAATACGACTCACTATAGAATTGAGAATATTTATTCTCAGTTAGTGACTTAGAGCCCTTTTTAATTATGAGGTTTATGATGTAATCAAGATTCCAAATGGAAACTTTAAAAGTCCTCA	fwd: Primer G rev: Primer H	S2mg10R-4-pUC19
10R-5 (100 bp)	positive-sense strand (+)	GUGAGGACUUUUAAAGUUUCCAUUUGGAAUCUUGAUUACAUCAUAAACCUCAUAAUUAAAACGGGCUCUAAGUCACUAACUGAGAAUAAAUAUUCUCAAUU	T7 (S43Y)	TAATACGACTCACTATAGTGAGGACTTTTAAAGTTTCCATTTGGAATCTTGATTACATCATAAACCTCATAATTAAAACGGGCTCTAAGTCACTAACTGAGAATAAATATTCTCAATT	fwd: Primer E rev: Primer F	S2mg10R-5-pUC19
	negative-sense strand (-)	GAAUUGAGAAUAUUUAUUCUCAGUUAGUGACUUAGAGCCCGUUUUAAUUAUGAGGUUUAUGAUGUAAUCAAGAUUCCAAAUGGAAACUUUAAAAGUCCUCA	T7 (S43Y)	TAATACGACTCACTATAGAATTGAGAATATTTATTCTCAGTTAGTGACTTAGAGCCCGTTTTAATTATGAGGTTTATGATGTAATCAAGATTCCAAATGGAAACTTTAAAAGTCCTCA	fwd: Primer G rev: Primer H	S2mg10R-5-pUC19
1U (100 bp)	positive-sense strand (+)	GUGAGGACUUUUAAAGUUUCCAUUUGGAAUCUUGAUUACAUCAUAAACCUCAUAAUUAUAUAUAUAUCUAAGUCACUAACUGAGAAUAAAUAUUCUCAAUU	T7 (S43Y)	TAATACGACTCACTATAGTGAGGACTTTTAAAGTTTCCATTTGGAATCTTGATTACATCATAAACCTCATAATTATATATATATCTAAGTCACTAACTGAGAATAAATATTCTCAATT	fwd: Primer E rev: AATTGAGAATATTTATTCTCAGTTAGTGAC (Primer K)	S2mg1U-pUC19
	negative-sense strand (-)	GAAUUGAGAAUAUUUAUUCUCAGUUAGUGACUUAGAUAUAUAUAUAAUUAUGAGGUUUAUGAUGUAAUCAAGAUUCCAAAUGGAAACUUUAAAAGUCCUCA	T7 (S43Y)	TAATACGACTCACTATAGAATTGAGAATATTTATTCTCAGTTAGTGACTTAGATATATATATAATTATGAGGTTTATGATGTAATCAAGATTCCAAATGGAAACTTTAAAAGTCCTCA	fwd: TAATACGACTCACTATAGAATTGAGAATATTTATTCTCAGTTAGTGAC (Primer L) rev: Primer H	S2mg1U-pUC19
2U (100 bp)	positive-sense strand (+)	GUGAGGACUUUUAAAGUUUCCAUUUGGAAUCUUGAUUACAUCAUAAACCUCAUAAUUAAUUAAUUAUCUAAGUCACUAACUGAGAAUAAAUAUUCUCAAUU	T7 (S43Y)	TAATACGACTCACTATAGTGAGGACTTTTAAAGTTTCCATTTGGAATCTTGATTACATCATAAACCTCATAATTAATTAATTATCTAAGTCACTAACTGAGAATAAATATTCTCAATT	fwd: Primer E rev: Primer K	S2mg2U-pUC19
	negative-sense strand (-)	GAAUUGAGAAUAUUUAUUCUCAGUUAGUGACUUAGAUAAUUAAUUAAUUAUGAGGUUUAUGAUGUAAUCAAGAUUCCAAAUGGAAACUUUAAAAGUCCUCA	T7 (S43Y)	TAATACGACTCACTATAGAATTGAGAATATTTATTCTCAGTTAGTGACTTAGATAATTAATTAATTATGAGGTTTATGATGTAATCAAGATTCCAAATGGAAACTTTAAAAGTCCTCA	fwd: Primer L rev: Primer H	S2mg2U-pUC19
3U (100 bp)	positive-sense strand (+)	GUGAGGACUUUUAAAGUUUCCAUUUGGAAUCUUGAUUACAUCAUAAACCUCAUAAUUAAAUAUUUAUCUAAGUCACUAACUGAGAAUAAAUAUUCUCAAUU	T7 (S43Y)	TAATACGACTCACTATAGTGAGGACTTTTAAAGTTTCCATTTGGAATCTTGATTACATCATAAACCTCATAATTAAATATTTATCTAAGTCACTAACTGAGAATAAATATTCTCAATT	fwd: Primer E rev: Primer K	S2mg3U-pUC19
	negative-sense strand (-)	GAAUUGAGAAUAUUUAUUCUCAGUUAGUGACUUAGAUAAAUAUUUAAUUAUGAGGUUUAUGAUGUAAUCAAGAUUCCAAAUGGAAACUUUAAAAGUCCUCA	T7 (S43Y)	TAATACGACTCACTATAGAATTGAGAATATTTATTCTCAGTTAGTGACTTAGATAAATATTTAATTATGAGGTTTATGATGTAATCAAGATTCCAAATGGAAACTTTAAAAGTCCTCA	fwd: Primer L rev: Primer H	S2mg3U-pUC19
4U (100 bp)	positive-sense strand (+)	GUGAGGACUUUUAAAGUUUCCAUUUGGAAUCUUGAUUACAUCAUAAACCUCAUAAUUAAAAUUUUAUCUAAGUCACUAACUGAGAAUAAAUAUUCUCAAUU	T7 (S43Y)	TAATACGACTCACTATAGTGAGGACTTTTAAAGTTTCCATTTGGAATCTTGATTACATCATAAACCTCATAATTAAAATTTTATCTAAGTCACTAACTGAGAATAAATATTCTCAATT	fwd: Primer E rev: Primer K	S2mg4U-pUC19
	negative-sense strand (-)	GAAUUGAGAAUAUUUAUUCUCAGUUAGUGACUUAGAUAAAAUUUUAAUUAUGAGGUUUAUGAUGUAAUCAAGAUUCCAAAUGGAAACUUUAAAAGUCCUCA	T7 (S43Y)	TAATACGACTCACTATAGAATTGAGAATATTTATTCTCAGTTAGTGACTTAGATAAAATTTTAATTATGAGGTTTATGATGTAATCAAGATTCCAAATGGAAACTTTAAAAGTCCTCA	fwd: Primer L rev: Primer H	S2mg4U-pUC19
5U (100 bp)	positive-sense strand (+)	GUGAGGACUUUUAAAGUUUCCAUUUGGAAUCUUGAUUACAUCAUAAACCUCAUAAUAAAAAUUUUUACUAAGUCACUAACUGAGAAUAAAUAUUCUCAAUU	T7 (S43Y)	TAATACGACTCACTATAGTGAGGACTTTTAAAGTTTCCATTTGGAATCTTGATTACATCATAAACCTCATAATAAAAATTTTTACTAAGTCACTAACTGAGAATAAATATTCTCAATT	fwd: Primer E rev: Primer K	S2mg5U-pUC19
	negative-sense strand (-)	GAAUUGAGAAUAUUUAUUCUCAGUUAGUGACUUAGUAAAAAUUUUUAUUAUGAGGUUUAUGAUGUAAUCAAGAUUCCAAAUGGAAACUUUAAAAGUCCUCA	T7 (S43Y)	TAATACGACTCACTATAGAATTGAGAATATTTATTCTCAGTTAGTGACTTAGTAAAAATTTTTATTATGAGGTTTATGATGTAATCAAGATTCCAAATGGAAACTTTAAAAGTCCTCA	fwd: Primer L rev: Primer H	S2mg5U-pUC19
6U (100 bp)	positive-sense strand (+)	GUGAGGACUUUUAAAGUUUCCAUUUGGAAUCUUGAUUACAUCAUAAACCUCAUAUAAAAAAUUUUUUCUAAGUCACUAACUGAGAAUAAAUAUUCUCAAUU	T7 (S43Y)	TAATACGACTCACTATAGTGAGGACTTTTAAAGTTTCCATTTGGAATCTTGATTACATCATAAACCTCATATAAAAAATTTTTTCTAAGTCACTAACTGAGAATAAATATTCTCAATT	fwd: Primer E rev: Primer K	S2mg6U-pUC19
	negative-sense strand (-)	GAAUUGAGAAUAUUUAUUCUCAGUUAGUGACUUAGAAAAAAUUUUUUAUAUGAGGUUUAUGAUGUAAUCAAGAUUCCAAAUGGAAACUUUAAAAGUCCUCA	T7 (S43Y)	TAATACGACTCACTATAGAATTGAGAATATTTATTCTCAGTTAGTGACTTAGAAAAAATTTTTTATATGAGGTTTATGATGTAATCAAGATTCCAAATGGAAACTTTAAAAGTCCTCA	fwd: Primer L rev: Primer H	S2mg6U-pUC19
5.0U (100 bp)	positive-sense strand (+)	GUGAGGACUUUUAAAGUUUCCAUUUGGAAUCUUGAUUACAUCAUAAACCUCAUAAUAAAAAUUUUUAAUAAGUCACUAACUGAGAAUAAAUAUUCUCAAUU	T7 (S43Y)	TAATACGACTCACTATAGTGAGGACTTTTAAAGTTTCCATTTGGAATCTTGATTACATCATAAACCTCATAATAAAAATTTTTAATAAGTCACTAACTGAGAATAAATATTCTCAATT	fwd: Primer E rev: Primer K	S2mg5.0U-pUC19
	negative-sense strand (-)	GAAUUGAGAAUAUUUAUUCUCAGUUAGUGACUUAUUAAAAAUUUUUAUUAUGAGGUUUAUGAUGUAAUCAAGAUUCCAAAUGGAAACUUUAAAAGUCCUCA	T7 (S43Y)	TAATACGACTCACTATAGAATTGAGAATATTTATTCTCAGTTAGTGACTTATTAAAAATTTTTATTATGAGGTTTATGATGTAATCAAGATTCCAAATGGAAACTTTAAAAGTCCTCA	fwd: Primer L rev: Primer H	S2mg5.0U-pUC19
6.0U (100 bp)	positive-sense strand (+)	GUGAGGACUUUUAAAGUUUCCAUUUGGAAUCUUGAUUACAUCAUAAACCUCAUAUAAAAAAUUUUUUAUAAGUCACUAACUGAGAAUAAAUAUUCUCAAUU	T7 (S43Y)	TAATACGACTCACTATAGTGAGGACTTTTAAAGTTTCCATTTGGAATCTTGATTACATCATAAACCTCATATAAAAAATTTTTTATAAGTCACTAACTGAGAATAAATATTCTCAATT	fwd: Primer E rev: Primer K	S2mg6.0U-pUC19
	negative-sense strand (-)	GAAUUGAGAAUAUUUAUUCUCAGUUAGUGACUUAUAAAAAAUUUUUUAUAUGAGGUUUAUGAUGUAAUCAAGAUUCCAAAUGGAAACUUUAAAAGUCCUCA	T7 (S43Y)	TAATACGACTCACTATAGAATTGAGAATATTTATTCTCAGTTAGTGACTTATAAAAAATTTTTTATATGAGGTTTATGATGTAATCAAGATTCCAAATGGAAACTTTAAAAGTCCTCA	fwd: Primer L rev: Primer H	S2mg6.0U-pUC19
7.0U (100 bp)	positive-sense strand (+)	GUGAGGACUUUUAAAGUUUCCAUUUGGAAUCUUGAUUACAUCAUAAACCUCAUUAAAAAAAUUUUUUUAAAGUCACUAACUGAGAAUAAAUAUUCUCAAUU	T7 (S43Y)	TAATACGACTCACTATAGTGAGGACTTTTAAAGTTTCCATTTGGAATCTTGATTACATCATAAACCTCATTAAAAAAATTTTTTTAAAGTCACTAACTGAGAATAAATATTCTCAATT	fwd: Primer E rev: Primer K	S2mg7.0U-pUC19
	negative-sense strand (-)	GAAUUGAGAAUAUUUAUUCUCAGUUAGUGACUUUAAAAAAAUUUUUUUAAUGAGGUUUAUGAUGUAAUCAAGAUUCCAAAUGGAAACUUUAAAAGUCCUCA	T7 (S43Y)	TAATACGACTCACTATAGAATTGAGAATATTTATTCTCAGTTAGTGACTTTAAAAAAATTTTTTTAATGAGGTTTATGATGTAATCAAGATTCCAAATGGAAACTTTAAAAGTCCTCA	fwd: Primer L rev: Primer H	S2mg7.0U-pUC19
8.0U (100 bp)	positive-sense strand (+)	GUGAGGACUUUUAAAGUUUCCAUUUGGAAUCUUGAUUACAUCAUAAACCUCAUAAAAAAAAUUUUUUUUAAGUCACUAACUGAGAAUAAAUAUUCUCAAUU	T7 (S43Y)	TAATACGACTCACTATAGTGAGGACTTTTAAAGTTTCCATTTGGAATCTTGATTACATCATAAACCTCATAAAAAAAATTTTTTTTAAGTCACTAACTGAGAATAAATATTCTCAATT	fwd: Primer E rev: Primer K	S2mg8.0U-pUC19
	negative-sense strand (-)	GAAUUGAGAAUAUUUAUUCUCAGUUAGUGACUUAAAAAAAAUUUUUUUUAUGAGGUUUAUGAUGUAAUCAAGAUUCCAAAUGGAAACUUUAAAAGUCCUCA	T7 (S43Y)	TAATACGACTCACTATAGAATTGAGAATATTTATTCTCAGTTAGTGACTTAAAAAAAATTTTTTTTATGAGGTTTATGATGTAATCAAGATTCCAAATGGAAACTTTAAAAGTCCTCA	fwd: Primer L rev: Primer H	S2mg8.0U-pUC19
m100v (100 bp)	positive-sense strand (+)	GAUAAUUAAAAAUUUAUCUAAGUCACUAACUGAGAAUAAAUAUUUUUAAUUAGAUGAAGAGCAACCAAUGGAGAUUGAUUAAACGAACAUGAAAAUUAUUC	T7 (S43Y)	TAATACGACTCACTATAGATAATTAAAAATTTATCTAAGTCACTAACTGAGAATAAATATTTTTAATTAGATGAAGAGCAACCAATGGAGATTGATTAAACGAACATGAAAATTATTC	fwd: TAATACGACTCACTATAGATAATTAAAAATTTATCTAAGTCACTAACTGAG rev: GAATAATTTTCATGTTCGTTTAATCAATCTC	S2mgm100v-pUC19
	negative-sense strand (-)	GGAAUAAUUUUCAUGUUCGUUUAAUCAAUCUCCAUUGGUUGCUCUUCAUCUAAUUAAAAAUAUUUAUUCUCAGUUAGUGACUUAGAUAAAUUUUUAAUUAU	T7 (S43Y)	TAATACGACTCACTATAGGAATAATTTTCATGTTCGTTTAATCAATCTCCATTGGTTGCTCTTCATCTAATTAAAAATATTTATTCTCAGTTAGTGACTTAGATAAATTTTTAATTAT	fwd: TAATACGACTCACTATAGGAATAATTTTCATGTTCGTTTAATCAATCTC rev: ATAATTAAAAATTTATCTAAGTCACTAACTGAG	S2mgm100v-pUC19
25GU (80 bp)	positive-sense strand (+)	GCUAAUUAUUAUGAGGACUUUUAAAGUUUCCAUUUGGAAUCUUGAUUACAUCAUAAACCUCAUAAUUAAAAAUUUAUCUAAC	T7 (S43Y)	TAATACGACTCACTATAGCTAATTATTATGAGGACTTTTAAAGTTTCCATTTGGAATCTTGATTACATCATAAACCTCATAATTAAAAATTTATCTAAC	fwd: TAATACGACTCACTATAGCTAATTATTATGAGGACTTTTAAAGTTTCCATTTGG rev: Primer I	S2mg-pUC19
	negative-sense strand (-)	GUUAGAUAAAUUUUUAAUUAUGAGGUUUAUGAUGUAAUCAAGAUUCCAAAUGGAAAUUUUAAAAGUCCUCAUAAUAAUUAGC	T7 (S43Y)	TAATACGACTCACTATAGTTAGATAAATTTTTAATTATGAGGTTTATGATGTAATCAAGATTCCAAATGGAAATTTTAAAAGTCCTCATAATAATTAGC	fwd: Primer J rev: GCTAATTATTATGAGGACTTTTAAAATTTCCATTTGG	S2mg25AU-pUC19
25GA (80 bp)	positive-sense strand (+)	GCUAAUUAUUAUGAGGACUUUUAAAGUUUCCAUUUGGAAUCUUGAUUACAUCAUAAACCUCAUAAUUAAAAAUUUAUCUAAC	T7 (S43Y)	TAATACGACTCACTATAGCTAATTATTATGAGGACTTTTAAAGTTTCCATTTGGAATCTTGATTACATCATAAACCTCATAATTAAAAATTTATCTAAC	fwd: TAATACGACTCACTATAGCTAATTATTATGAGGACTTTTAAAGTTTCCATTTGG rev: Primer I	S2mg-pUC19
	negative-sense strand (-)	GUUAGAUAAAUUUUUAAUUAUGAGGUUUAUGAUGUAAUCAAGAUUCCAAAUGGAAAAUUUAAAAGUCCUCAUAAUAAUUAGC	T7 (S43Y)	TAATACGACTCACTATAGTTAGATAAATTTTTAATTATGAGGTTTATGATGTAATCAAGATTCCAAATGGAAAATTTAAAAGTCCTCATAATAATTAGC	fwd: Primer J rev: GCTAATTATTATGAGGACTTTTAAATTTTCCATTTGG	S2mg25UA-pUC19
25UC (80 bp)	positive-sense strand (+)	GCUAAUUAUUAUGAGGACUUUUAAAUUUUCCAUUUGGAAUCUUGAUUACAUCAUAAACCUCAUAAUUAAAAAUUUAUCUAAC	T7 (S43Y)	TAATACGACTCACTATAGCTAATTATTATGAGGACTTTTAAATTTTCCATTTGGAATCTTGATTACATCATAAACCTCATAATTAAAAATTTATCTAAC	fwd: TAATACGACTCACTATAGCTAATTATTATGAGGACTTTTAAATTTTCCATTTGG rev: Primer I	S2mg25UA-pUC19
	negative-sense strand (-)	GUUAGAUAAAUUUUUAAUUAUGAGGUUUAUGAUGUAAUCAAGAUUCCAAAUGGAAACUUUAAAAGUCCUCAUAAUAAUUAGC	T7 (S43Y)	TAATACGACTCACTATAGTTAGATAAATTTTTAATTATGAGGTTTATGATGTAATCAAGATTCCAAATGGAAACTTTAAAAGTCCTCATAATAATTAGC	fwd: Primer J rev: GCTAATTATTATGAGGACTTTTAAAGTTTCCATTTGG	S2mg-pUC19
25AC (80 bp)	positive-sense strand (+)	GCUAAUUAUUAUGAGGACUUUUAAAAUUUCCAUUUGGAAUCUUGAUUACAUCAUAAACCUCAUAAUUAAAAAUUUAUCUAAC	T7 (S43Y)	TAATACGACTCACTATAGCTAATTATTATGAGGACTTTTAAAATTTCCATTTGGAATCTTGATTACATCATAAACCTCATAATTAAAAATTTATCTAAC	fwd: TAATACGACTCACTATAGCTAATTATTATGAGGACTTTTAAAATTTCCATTTGG rev: Primer I	S2mg25AU-pUC19
	negative-sense strand (-)	GUUAGAUAAAUUUUUAAUUAUGAGGUUUAUGAUGUAAUCAAGAUUCCAAAUGGAAACUUUAAAAGUCCUCAUAAUAAUUAGC	T7 (S43Y)	TAATACGACTCACTATAGTTAGATAAATTTTTAATTATGAGGTTTATGATGTAATCAAGATTCCAAATGGAAACTTTAAAAGTCCTCATAATAATTAGC	fwd: Primer J rev: GCTAATTATTATGAGGACTTTTAAAGTTTCCATTTGG	S2mg-pUC19
25UU (80 bp)	positive-sense strand (+)	GCUAAUUAUUAUGAGGACUUUUAAAUUUUCCAUUUGGAAUCUUGAUUACAUCAUAAACCUCAUAAUUAAAAAUUUAUCUAAC	T7 (S43Y)	TAATACGACTCACTATAGCTAATTATTATGAGGACTTTTAAATTTTCCATTTGGAATCTTGATTACATCATAAACCTCATAATTAAAAATTTATCTAAC	fwd: TAATACGACTCACTATAGCTAATTATTATGAGGACTTTTAAATTTTCCATTTGG rev: Primer I	S2mg25UA-pUC19
	negative-sense strand (-)	GUUAGAUAAAUUUUUAAUUAUGAGGUUUAUGAUGUAAUCAAGAUUCCAAAUGGAAAUUUUAAAAGUCCUCAUAAUAAUUAGC	T7 (S43Y)	TAATACGACTCACTATAGTTAGATAAATTTTTAATTATGAGGTTTATGATGTAATCAAGATTCCAAATGGAAATTTTAAAAGTCCTCATAATAATTAGC	fwd: Primer J rev: GCTAATTATTATGAGGACTTTTAAAATTTCCATTTGG	S2mg25AU-pUC19
ⅢUU (80 bp)	positive-sense strand (+)	GCUAAUUAUUAUGAGGACUUUUAAAGUUUCCAUUUGGAAUCUUGAUUACAUCAUAAACCUCAUAAUUAAAAAUUUAUCUAAC	T7 (S43Y)	TAATACGACTCACTATAGCTAATTATTATGAGGACTTTTAAAGTTTCCATTTGGAATCTTGATTACATCATAAACCTCATAATTAAAAATTTATCTAAC	fwd: TAATACGACTCACTATAGCTAATTATTATGAGGACTTTTAAAGTTTCCATTTGG rev: Primer I	S2mg-pUC19
	negative-sense strand (-)	GUUAGAUAAAUUUUUAAUUAUGAGGUUUAUGAUGUAAUCAAGAUUCCAAAUGGUUUCUUUAAAAGUCCUCAUAAUAAUUAGC	T7 (S43Y)	TAATACGACTCACTATAGTTAGATAAATTTTTAATTATGAGGTTTATGATGTAATCAAGATTCCAAATGGTTTCTTTAAAAGTCCTCATAATAATTAGC	fwd: Primer J rev: GCTAATTATTATGAGGACTTTTAAAGAAACCATTTGG	S2mgⅢAU-pUC19
31GU (80 bp)	positive-sense strand (+)	GCUAAUUAUUAUGAGGACUUUUAAAGUUUCCGUUUGGAAUCUUGAUUACAUCAUAAACCUCAUAAUUAAAAAUUUAUCUAAC	T7 (S43Y)	TAATACGACTCACTATAGCTAATTATTATGAGGACTTTTAAAGTTTCCGTTTGGAATCTTGATTACATCATAAACCTCATAATTAAAAATTTATCTAAC	fwd: TAATACGACTCACTATAGCTAATTATTATGAGGACTTTTAAAGTTTCCGTTTGG rev: Primer I	S2mg31GC-pUC19
	negative-sense strand (-)	GUUAGAUAAAUUUUUAAUUAUGAGGUUUAUGAUGUAAUCAAGAUUCCAAAUGGAAACUUUAAAAGUCCUCAUAAUAAUUAGC	T7 (S43Y)	TAATACGACTCACTATAGTTAGATAAATTTTTAATTATGAGGTTTATGATGTAATCAAGATTCCAAATGGAAACTTTAAAAGTCCTCATAATAATTAGC	fwd: Primer J rev: GCTAATTATTATGAGGACTTTTAAAGTTTCCATTTGG	S2mg-pUC19
31CU (80 bp)	positive-sense strand (+)	GCUAAUUAUUAUGAGGACUUUUAAAGUUUCCCUUUGGAAUCUUGAUUACAUCAUAAACCUCAUAAUUAAAAAUUUAUCUAAC	T7 (S43Y)	TAATACGACTCACTATAGCTAATTATTATGAGGACTTTTAAAGTTTCCCTTTGGAATCTTGATTACATCATAAACCTCATAATTAAAAATTTATCTAAC	fwd: TAATACGACTCACTATAGCTAATTATTATGAGGACTTTTAAAGTTTCCCTTTGG rev: Primer I	S2mg31CG-pUC19
	negative-sense strand (-)	GUUAGAUAAAUUUUUAAUUAUGAGGUUUAUGAUGUAAUCAAGAUUCCAAAUGGAAACUUUAAAAGUCCUCAUAAUAAUUAGC	T7 (S43Y)	TAATACGACTCACTATAGTTAGATAAATTTTTAATTATGAGGTTTATGATGTAATCAAGATTCCAAATGGAAACTTTAAAAGTCCTCATAATAATTAGC	fwd: Primer J rev: GCTAATTATTATGAGGACTTTTAAAGTTTCCATTTGG	S2mg-pUC19
31AC (80 bp)	positive-sense strand (+)	GCUAAUUAUUAUGAGGACUUUUAAAGUUUCCAUUUGGAAUCUUGAUUACAUCAUAAACCUCAUAAUUAAAAAUUUAUCUAAC	T7 (S43Y)	TAATACGACTCACTATAGCTAATTATTATGAGGACTTTTAAAGTTTCCATTTGGAATCTTGATTACATCATAAACCTCATAATTAAAAATTTATCTAAC	fwd: TAATACGACTCACTATAGCTAATTATTATGAGGACTTTTAAAGTTTCCATTTGG rev: Primer I	S2mg-pUC19
	negative-sense strand (-)	GUUAGAUAAAUUUUUAAUUAUGAGGUUUAUGAUGUAAUCAAGAUUCCAAACGGAAACUUUAAAAGUCCUCAUAAUAAUUAGC	T7 (S43Y)	TAATACGACTCACTATAGTTAGATAAATTTTTAATTATGAGGTTTATGATGTAATCAAGATTCCAAACGGAAACTTTAAAAGTCCTCATAATAATTAGC	fwd: Primer J rev: GCTAATTATTATGAGGACTTTTAAAGTTTCCGTTTGG	S2mg31GC-pUC19
31AG (80 bp)	positive-sense strand (+)	GCUAAUUAUUAUGAGGACUUUUAAAGUUUCCAUUUGGAAUCUUGAUUACAUCAUAAACCUCAUAAUUAAAAAUUUAUCUAAC	T7 (S43Y)	TAATACGACTCACTATAGCTAATTATTATGAGGACTTTTAAAGTTTCCATTTGGAATCTTGATTACATCATAAACCTCATAATTAAAAATTTATCTAAC	fwd: TAATACGACTCACTATAGCTAATTATTATGAGGACTTTTAAAGTTTCCATTTGG rev: Primer I	S2mg-pUC19
	negative-sense strand (-)	GUUAGAUAAAUUUUUAAUUAUGAGGUUUAUGAUGUAAUCAAGAUUCCAAAGGGAAACUUUAAAAGUCCUCAUAAUAAUUAGC	T7 (S43Y)	TAATACGACTCACTATAGTTAGATAAATTTTTAATTATGAGGTTTATGATGTAATCAAGATTCCAAAGGGAAACTTTAAAAGTCCTCATAATAATTAGC	fwd: Primer J rev: GCTAATTATTATGAGGACTTTTAAAGTTTCCCTTTGG	S2mg31CG-pUC19
31UU (80 bp)	positive-sense strand (+)	GCUAAUUAUUAUGAGGACUUUUAAAGUUUCCUUUUGGAAUCUUGAUUACAUCAUAAACCUCAUAAUUAAAAAUUUAUCUAAC	T7 (S43Y)	TAATACGACTCACTATAGCTAATTATTATGAGGACTTTTAAAGTTTCCTTTTGGAATCTTGATTACATCATAAACCTCATAATTAAAAATTTATCTAAC	fwd: TAATACGACTCACTATAGCTAATTATTATGAGGACTTTTAAAGTTTCCTTTTGG rev: Primer I	S2mg31UA-pUC19
	negative-sense strand (-)	GUUAGAUAAAUUUUUAAUUAUGAGGUUUAUGAUGUAAUCAAGAUUCCAAAUGGAAACUUUAAAAGUCCUCAUAAUAAUUAGC	T7 (S43Y)	TAATACGACTCACTATAGTTAGATAAATTTTTAATTATGAGGTTTATGATGTAATCAAGATTCCAAATGGAAACTTTAAAAGTCCTCATAATAATTAGC	fwd: Primer J rev: GCTAATTATTATGAGGACTTTTAAAGTTTCCATTTGG	S2mg-pUC19
31CC (80 bp)	positive-sense strand (+)	GCUAAUUAUUAUGAGGACUUUUAAAGUUUCCCUUUGGAAUCUUGAUUACAUCAUAAACCUCAUAAUUAAAAAUUUAUCUAAC	T7 (S43Y)	TAATACGACTCACTATAGCTAATTATTATGAGGACTTTTAAAGTTTCCCTTTGGAATCTTGATTACATCATAAACCTCATAATTAAAAATTTATCTAAC	fwd: TAATACGACTCACTATAGCTAATTATTATGAGGACTTTTAAAGTTTCCCTTTGG rev: Primer I	S2mg31CG-pUC19
	negative-sense strand (-)	GUUAGAUAAAUUUUUAAUUAUGAGGUUUAUGAUGUAAUCAAGAUUCCAAACGGAAACUUUAAAAGUCCUCAUAAUAAUUAGC	T7 (S43Y)	TAATACGACTCACTATAGTTAGATAAATTTTTAATTATGAGGTTTATGATGTAATCAAGATTCCAAACGGAAACTTTAAAAGTCCTCATAATAATTAGC	fwd: Primer J rev: GCTAATTATTATGAGGACTTTTAAAGTTTCCGTTTGG	S2mg31GC-pUC19
31AA (80 bp)	positive-sense strand (+)	GCUAAUUAUUAUGAGGACUUUUAAAGUUUCCAUUUGGAAUCUUGAUUACAUCAUAAACCUCAUAAUUAAAAAUUUAUCUAAC	T7 (S43Y)	TAATACGACTCACTATAGCTAATTATTATGAGGACTTTTAAAGTTTCCATTTGGAATCTTGATTACATCATAAACCTCATAATTAAAAATTTATCTAAC	fwd: TAATACGACTCACTATAGCTAATTATTATGAGGACTTTTAAAGTTTCCATTTGG rev: Primer I	S2mg-pUC19
	negative-sense strand (-)	GUUAGAUAAAUUUUUAAUUAUGAGGUUUAUGAUGUAAUCAAGAUUCCAAAAGGAAACUUUAAAAGUCCUCAUAAUAAUUAGC	T7 (S43Y)	TAATACGACTCACTATAGTTAGATAAATTTTTAATTATGAGGTTTATGATGTAATCAAGATTCCAAAAGGAAACTTTAAAAGTCCTCATAATAATTAGC	fwd: Primer J rev: GCTAATTATTATGAGGACTTTTAAAGTTTCCTTTTGG	S2mg31UA-pUC19
31GG (80 bp)	positive-sense strand (+)	GCUAAUUAUUAUGAGGACUUUUAAAGUUUCCGUUUGGAAUCUUGAUUACAUCAUAAACCUCAUAAUUAAAAAUUUAUCUAAC	T7 (S43Y)	TAATACGACTCACTATAGCTAATTATTATGAGGACTTTTAAAGTTTCCGTTTGGAATCTTGATTACATCATAAACCTCATAATTAAAAATTTATCTAAC	fwd: TAATACGACTCACTATAGCTAATTATTATGAGGACTTTTAAAGTTTCCGTTTGG rev: Primer I	S2mg31GC-pUC19
	negative-sense strand (-)	GUUAGAUAAAUUUUUAAUUAUGAGGUUUAUGAUGUAAUCAAGAUUCCAAAGGGAAACUUUAAAAGUCCUCAUAAUAAUUAGC	T7 (S43Y)	TAATACGACTCACTATAGTTAGATAAATTTTTAATTATGAGGTTTATGATGTAATCAAGATTCCAAAGGGAAACTTTAAAAGTCCTCATAATAATTAGC	fwd: Primer J rev: GCTAATTATTATGAGGACTTTTAAAGTTTCCCTTTGG	S2mg31CG-pUC19
10U#1	positive-sense strand (+)	GUGAGGACUUUUAAAGUUUCCAUUUGGAAUCUUGAUUACAUGGCCCGGCGCGCGGCUUUUUUUUUUCCCGGCCGCCGGGCCGAGAAUAAAUAUUCUCAAUU	T7 (S43Y)	TAATACGACTCACTATAGTGAGGACTTTTAAAGTTTCCATTTGGAATCTTGATTACATGGCCCGGCGCGCGGCTTTTTTTTTTCCCGGCCGCCGGGCCGAGAATAAATATTCTCAATT	fwd: Primer E rev: AATTGAGAATATTTATTCTCGGCCCGGCGG	S2mg10U#1-pUC19
	negative-sense strand (-)	GAAUUGAGAAUAUUUAUUCUCGGCCCGGCGGCCGGGAAAAAAAAAAGCCGCGCGCCGGGCCAUGUAAUCAAGAUUCCAAAUGGAAACUUUAAAAGUCCUCA	T7 (S43Y)	TAATACGACTCACTATAGAATTGAGAATATTTATTCTCGGCCCGGCGGCCGGGAAAAAAAAAAGCCGCGCGCCGGGCCATGTAATCAAGATTCCAAATGGAAACTTTAAAAGTCCTCA	fwd: TAATACGACTCACTATAGAATTGAGAATATTTATTCTCGGCCCGGCGG rev: Primer H	S2mg10U#1-pUC19
10U#2	positive-sense strand (+)	GUGAGGACUUUUAAAGUUUCCAUUUGGAAUCUUGAUUACAUGGCCCGGCGCGCGGCAAAAAAAAAACCCGGCCGCCGGGCCGAGAAUAAAUAUUCUCAAUU	T7 (S43Y)	TAATACGACTCACTATAGTGAGGACTTTTAAAGTTTCCATTTGGAATCTTGATTACATGGCCCGGCGCGCGGCAAAAAAAAAACCCGGCCGCCGGGCCGAGAATAAATATTCTCAATT	fwd: Primer E rev: AATTGAGAATATTTATTCTCGGCCCGGCGG	S2mg10U#2-pUC19
	negative-sense strand (-)	GAAUUGAGAAUAUUUAUUCUCGGCCCGGCGGCCGGGUUUUUUUUUUGCCGCGCGCCGGGCCAUGUAAUCAAGAUUCCAAAUGGAAACUUUAAAAGUCCUCA	T7 (S43Y)	TAATACGACTCACTATAGAATTGAGAATATTTATTCTCGGCCCGGCGGCCGGGTTTTTTTTTTGCCGCGCGCCGGGCCATGTAATCAAGATTCCAAATGGAAACTTTAAAAGTCCTCA	fwd: TAATACGACTCACTATAGAATTGAGAATATTTATTCTCGGCCCGGCGG rev: Primer H	S2mg10U#2-pUC19

## Sheet: Table S4
Table S4. AU content of coronavirus genomes.
Species	Reference genome	RefSeq	AU content (%)	Genus
Alphacoronavirus 1	ViralProj15097	NC_002306.3	62	Alphacoronavirus
Alphacoronavirus CHB25	ASM2314179v1	NC_054004.1	61.5	Alphacoronavirus
Alphacoronavirus HKU33	ASM2312461v1	NC_054015.1	63.5	Alphacoronavirus
Bat coronavirus CDPHE15	ViralProj215863	NC_022103.1	59.5	Alphacoronavirus
Bat coronavirus HKU10	ViralProj177902	NC_018871.1	61.5	Alphacoronavirus
Ferret coronavirus	ViralProj325258	NC_030292.1	61	Alphacoronavirus
Human coronavirus 229E	ViralProj306529	NC_028752.1	62	Alphacoronavirus
Human coronavirus NL63	ViralProj14960	NC_005831.2	66	Alphacoronavirus
Lucheng Rn rat coronavirus	ViralProj361952	NC_032730.1	60	Alphacoronavirus
Miniopterus bat coronavirus 1	ViralProj29247	NC_010437.1	62	Alphacoronavirus
Miniopterus bat coronavirus HKU8	ViralProj29245	NC_010438.1	58.5	Alphacoronavirus
Mink coronavirus 1	ViralProj241029	NC_023760.1	63	Alphacoronavirus
Myotis ricketti alphacoronavirus Sax-2011	ViralProj307859	NC_028811.1	59.5	Alphacoronavirus
NL63-related bat coronavirus strain BtKYNL63-9b	ViralProj357487	NC_032107.1	61	Alphacoronavirus
Nyctalus velutinus alphacoronavirus SC-2013	ViralProj307857	NC_028833.1	58.5	Alphacoronavirus
Pipistrellus kuhlii coronavirus 3398	ASM1227173v1	NC_046964.1	60	Alphacoronavirus
Porcine epidemic diarrhea virus	ViralProj14739	NC_003436.1	58	Alphacoronavirus
Rhinolophus bat coronavirus HKU2	ViralProj27911	NC_009988.1	61	Alphacoronavirus
Rhinolophus ferrumequinum alphacoronavirus HuB-2013	ViralProj307856	NC_028814.1	62	Alphacoronavirus
Scotophilus bat coronavirus 512	ViralProj20135	NC_009657.1	60	Alphacoronavirus
Bat Hp-betacoronavirus Zhejiang2013	ViralProj263036	NC_025217.1	59	Betacoronavirus
Betacoronavirus 1	ViralProj15385	NC_003045.1	63	Betacoronavirus
China Rattus coronavirus HKU24	ViralProj271776	NC_026011.1	60	Betacoronavirus
Hedgehog coronavirus 1	ASM281617v1	NC_039207.1	63	Betacoronavirus
Human coronavirus HKU1	ViralProj15139	NC_006577.2	68	Betacoronavirus
Middle East respiratory syndrome-related coronavirus	ASM281619v1	NC_038294.1	59	Betacoronavirus
Murine coronavirus	ViralProj15350	NC_001846.1	58.5	Betacoronavirus
Pipistrellus bat coronavirus HKU5	ViralProj18865	NC_009020.1	57	Betacoronavirus
Rousettus bat coronavirus GCCDC1	ViralProj342647	NC_030886.1	55	Betacoronavirus
Rousettus bat coronavirus HKU9	ViralProj18867	NC_009021.1	59	Betacoronavirus
Severe acute respiratory syndrome-related coronavirus	ViralProj15500	NC_004718.3	59.5	Betacoronavirus
Tylonycteris bat coronavirus HKU4	ViralProj18863	NC_009019.1	62.5	Betacoronavirus
Bulbul coronavirus HKU11	ASM281621v1	NC_011547.1	61.5	Deltacoronavirus
Common moorhen coronavirus HKU21	ViralProj109281	NC_016996.1	65	Deltacoronavirus
Coronavirus HKU15	ASM281623v1	NC_039208.1	57	Deltacoronavirus
Munia coronavirus HKU13	ViralProj32703	NC_011550.1	57.5	Deltacoronavirus
Night heron coronavirus HKU19	ViralProj109277	NC_016994.1	62	Deltacoronavirus
White-eye coronavirus HKU16	ViralProj109273	NC_016991.1	60.5	Deltacoronavirus
Wigeon coronavirus HKU20	ViralProj109279	NC_016995.1	61	Deltacoronavirus
Avian coronavirus	ASM1227156v1	NC_048214.1	61	Gammacoronavirus
Beluga whale coronavirus SW1	ViralProj29509	NC_010646.1	61	Gammacoronavirus
			minimum: 55
			maximum: 68
			average: 61
